# Supplementary material for: miRNA Profiling Reveals the Role of Gibberellin Signaling Pathway in Low-Nitrogen Stress Adaptation of Xinjiang Spring Wheat
Source: Plants (Basel). 2026 Apr 2;15(7):1095. doi: 10.3390/plants15071095 (PMC13074741; doi:10.3390/plants15071095)
Supplement: Supplementary file 1 [file plants-15-01095-s001.zip › Supplementary Tables.xls]

## Sheet: S1
Table S1-Group Names and Codes
Sample name	Analysis of sample name
N0-XC11-root-1	A1	A
N0-XC11-root-2	A2
N0-XC11-root-3	A3
N0-XC29-root-1	C1	C
N0-XC29-root-2	C2
N0-XC29-root-3	C3
N0-XC11-grain-1	E1	E
N0-XC11-grain-2	E2
N0-XC11-grain-3	E3
N0-XC29-grain-1	G1	G
N0-XC29-grain-2	G2
N0-XC29-grain-3	G3
N1-XC11-root-1	B1	B
N1-XC11-root-2	B2
N1-XC11-root-3	B3
N1-XC29-root-1	D1	D
N1-XC29-root-2	D2
N1-XC29-root-3	D3
N1-XC11-grain-1	F1	F
N1-XC11-grain-2	F2
N1-XC11-grain-3	F3
N1-XC29-grain-1	H1	H
N1-XC29-grain-2	H2
N1-XC29-grain-3	H3
A_vs_B	Group0	G0	LN vs N1
C_vs_D	Group2	G2
E_vs_F	Group5	G5
G_vs_H	Group9	G9
C_vs_A	Group1	G1	XC29 vs XC11
D_vs_B	Group3	G3
G_vs_E	Group8	G8
H_vs_F	Group11	G11
E_vs_A	Group4	G4	Grains vs Root
F_vs_B	Group6	G6
G_vs_C	Group7	G7
H_vs_D	Group10	G10

## Sheet: S2
Table S2 – Small RNA library sequencing parameters.
Samples	Raw_reads	Length<18	Length>30	Low_quality	Containing'N'reads	Clean_reads	BaseSum	Q20(%)	Q30(%)	Total_Reads	Mapped_Reads	Mapped_reads(+)	Mapped_reads(-)
A	17403701	76561	53818.2	152	602	12725062	304131864	98.98	96.58	4247335	1253860(29.52%)	830166(19.55%)	423694(9.98%)
B	15638634	93685	24402.3	63	11	12725463	289207300	99.08	97.02	4061173	645921(15.90%)	430648(10.60%)	215273(5.30%)
C	14695713	60669	34202.1	38	9	12074072	283921179	99.22	97.31	3734423	1617203(43.31%)	1068204(28.60%)	548999(14.70%)
D	11748032	74224	23205.6	30	12	10055819	245741312	99.04	96.86	2472674	1370731(55.44%)	891084(36.04%)	479647(19.40%)
E	16632222	103022	11281.4	55	5	14181057	328048005	99.2	97.24	7122128	5355688(75.20%)	3770870(52.95%)	1584818(22.25%)
F	15414548	92281	70786.8	47	5	11405658	282098263	98.59	96.27	5447264	3634864(66.73%)	2547577(46.77%)	1087287(19.96%)
G	13341432	57031	29769.2	29	12	11339636	271558085	99.24	97.38	3647058	2609755(71.56%)	1841855(50.50%)	767900(21.06%)
H	13008431	65232	29899.1	24	14	11101197	255297056	99.15	97.12	5969453	4733709(79.30%)	3379050(56.61%)	1354659(22.69%)

## Sheet: S3
Table S3 – Summary statistics of small RNAs.
Samples	Total_Reads	High_quality	Low_quality	Containing'N'reads	Length<18	Length>30	Clean_reads	Containing'N'reads	Unique sRNAs	Mapping to genome
A1（%）		100	0.00283787	0.000116748	0.456825	0.29022	99.25	0.000116751	100	52.48
A2（%）		100	0.00415831	4.85406e-05	1.27481	0.590987	98.13	4.85427e-05	100	41.11
A3（%）		100	0.00118231	0.00468257	0.595518	0.418617	98.98	0.00468262	100	29.52
B1（%）		100	0.000234072	8.07145e-06	0.439749	0.340009	99.22	8.07147e-06	100	21.54
B2（%）		100	0.00080939	9.17865e-05	1.13554	0.353557	98.51	9.17873e-05	100	27.17
B3（%）		100	0.000490516	8.56456e-05	0.729428	0.189996	99.08	8.5646e-05	100	15.9
C1（%）		100	0.000722865	0.00448582	1.26104	0.65375	98.08	0.00448585	100	13.21
C2（%）		100	0.000485833	8.09721e-05	0.695632	0.103802	99.2	8.09725e-05	100	49.69
C3（%）		100	0.000312269	7.39585e-05	0.498554	0.28106	99.22	7.39587e-05	100	43.31
D1（%）		100	0.00169648	0.00484293	0.545729	0.417732	99.03	0.00484301	100	14.28
D2（%）		100	0.000295471	0.000118188	0.731034	0.228552	99.04	0.000118189	100	55.44
D3（%）		100	0.000284354	3.66909e-05	0.636486	0.213193	99.15	3.6691e-05	100	50.47
E1（%）		100	0.000666367	3.11386e-05	0.614627	0.184676	99.2	3.11388e-05	100	68.66
E2（%）		100	0.000439636	6.51313e-05	0.710159	0.0893365	99.2	6.51316e-05	100	74.66
E3（%）		100	0.000384739	3.49762e-05	0.720664	0.0789159	99.2	3.49764e-05	100	75.2
F1（%）		100	0.00032692	5.02953e-05	0.662046	0.0475767	99.29	5.02955e-05	100	70.01
F2（%）		100	0.000751864	3.83604e-05	0.400943	0.288267	99.31	3.83607e-05	100	75.05
F3（%）		100	0.000406266	4.32198e-05	0.797673	0.611878	98.59	4.322e-05	100	66.73
G1（%）		100	0.000281853	4.57059e-05	0.403918	0.365754	99.23	4.5706e-05	100	67.32
G2（%）		100	0.000253797	0.000105019	0.499113	0.260528	99.24	0.00010502	100	71.56
G3（%）		100	0.000350331	6.2281e-05	0.442818	0.366769	99.19	6.22812e-05	100	73.31
H1（%）		100	0.000279082	4.50132e-05	0.768429	0.0512467	99.18	4.50133e-05	100	72.95
H2（%）		100	0.000214355	0.000125041	0.582618	0.267043	99.15	0.000125041	100	79.3
H3（%）		100	0.000305121	3.93704e-05	0.388182	0.531473	99.08	3.93705e-05	100	73.58

## Sheet: S4
Table S4-Distribution of Different Small‑RNA Categories Across Eight Samples.
Samples	Total	rRNA	scRNA	snRNA	snoRNA	tRNA	Repbase	Unannotated
A1	11051598(100%)	6553679(59.3%)	0(0.00%)	0(0.00%)	25041(0.23%)	1643087(14.87%)	11975(0.11%)	2817816(25.49%)
A2	12129631(100%)	5680624(46.83%)	0(0.00%)	0(0.00%)	27072(0.22%)	1718036(14.16%)	15806(0.13%)	4688093(38.66%)
A3	12725062(100%)	8106780(63.71%)	0(0.00%)	4(0.00%)	28537(0.22%)	328433(2.58%)	13973(0.11%)	4247335(33.38%)
B1	12292708(100%)	8989357(73.13%)	0(0.00%)	1(0.00%)	10001(0.08%)	504447(4.1%)	45862(0.37%)	2743040(22.32%)
B2	11805761(100%)	7437362(63.00%)	0(0.00%)	0(0.00%)	16020(0.14%)	367698(3.11%)	15246(0.13%)	3969435(33.62%)
B3	12725463(100%)	8461623(66.49%)	0(0.00%)	2(0.00%)	8965(0.07%)	183416(1.44%)	10284(0.08%)	4061173(31.92%)
C1	14518005(100%)	9158183(63.08%)	0(0.00%)	0(0.00%)	24895(0.17%)	252722(1.74%)	62642(0.43%)	5019563(34.58%)
C2	11026017(100%)	8142012(73.84%)	0(0.00%)	0(0.00%)	20340(0.18%)	567377(5.15%)	11045(0.10%)	2285243(20.73%)
C3	12074072(100%)	7216331(59.77%)	0(0.00%)	0(0.00%)	23200(0.19%)	1089158(9.02%)	10960(0.09%)	3734423(30.93%)
D1	13659504(100%)	8513091(62.32%)	0(0.00%)	0(0.00%)	21103(0.15%)	394752(2.89%)	155262(1.14%)	4575296(33.5%)
D2	10055819(100%)	7190004(71.50%)	0(0.00%)	0(0.00%)	13169(0.13%)	369858(3.68%)	10114(0.10%)	2472674(24.59%)
D3	10809219(100%)	5778112(53.46%)	0(0.00%)	1(0.00%)	19875(0.18%)	1514461(14.01%)	27623(0.26%)	3469147(32.09%)
E1	15928767(100%)	9137734(57.37%)	0(0.00%)	0(0.00%)	27310(0.17%)	1089130(6.84%)	67456(0.42%)	5607137(35.2%)
E2	12184624(100%)	5265471(43.21%)	0(0.00%)	0(0.00%)	10781(0.09%)	689331(5.66%)	86267(0.71%)	6132774(50.33%)
E3	14181057(100%)	6267880(44.2%)	0(0.00%)	0(0.00%)	17269(0.12%)	655849(4.62%)	117931(0.83%)	7122128(50.23%)
F1	11844833(100%)	6540932(55.22%)	0(0.00%)	0(0.00%)	17877(0.15%)	851644(7.19%)	62919(0.53%)	4371461(36.91%)
F2	12944336(100%)	6089949(47.05%)	0(0.00%)	0(0.00%)	19725(0.15%)	1031484(7.97%)	78192(0.6%)	5724986(44.23%)
F3	11405658(100%)	5111984(44.82%)	0(0.00%)	3(0.00%)	13352(0.12%)	765894(6.72%)	67161(0.59%)	5447264(47.75%)
G1	13026323(100%)	8540582(65.56%)	0(0.00%)	0(0.00%)	6906(0.05%)	1333681(10.24%)	46657(0.36%)	3098497(23.79%)
G2	11339636(100%)	6925324(61.07%)	0(0.00%)	1(0.00%)	9629(0.08%)	699635(6.17%)	57989(0.51%)	3647058(32.17%)
G3	12740959(100%)	7299583(57.29%)	0(0.00%)	1(0.00%)	8207(0.06%)	1016324(7.98%)	64919(0.51%)	4351925(34.16%)
H1	11016771(100%)	6287886(57.08%)	0(0.00%)	0(0.00%)	6787(0.06%)	1001577(9.09%)	48323(0.44%)	3672198(33.33%)
H2	11101197(100%)	4652483(41.91%)	0(0.00%)	0(0.00%)	6028(0.05%)	367190(3.31%)	106043(0.96%)	5969453(53.77%)
H3	10066441(100%)	6276382(62.35%)	0(0.00%)	0(0.00%)	5568(0.06%)	655490(6.51%)	41435(0.41%)	3087566(30.67%)

## Sheet: S5
Table S5 – Summary of the identification of known miRNAs in each sample.
BMK-ID	Known-miRNAs	Novel-miRNAs	Total	miRNA with Target	Target gene
A1	70	356	426	424	35343
A2	78	402	480	478	39590
A3	69	311	380	378	32386
B1	48	261	309	308	27388
B2	34	253	287	286	34168
B3	35	163	198	198	17468
C1	32	132	164	164	18310
C2	52	207	259	257	24974
C3	56	309	365	365	27194
D1	29	147	176	175	20535
D2	37	193	230	221	18049
D3	46	247	293	289	34673
E1	92	475	567	554	30812
E2	88	458	546	533	30057
E3	94	484	578	565	33812
F1	91	471	562	549	32933
F2	91	496	587	574	33339
F3	88	452	540	527	30847
G1	77	430	507	494	31622
G2	85	437	522	509	29355
G3	94	467	561	548	34230
H1	79	416	495	482	27790
H2	94	454	548	535	32430
H3	83	424	507	494	31494
Total	104	718	822	806	65659

## Sheet: S6
Table S6 – Expression of all miRNAs in the 24 samples.
#ID	A1	A2	A3	B1	B2	B3	C1	C2	C3	D1	D2	D3	E1	E2	E3	F1	F2	F3	G1	G2	G3	H1	H2	H3
tae-miR156	276459	163787	128269	58381	300996	211166	37209.5	212740	104531	83148.1	113052	110433	2260.17	5095.08	6045.07	1468.88	1219.88	1374.95	5101.51	4357.28	8493.26	2908.61	9042.03	4000.28
tae-miR9653b	25582.1	22990.3	11767.2	2662.56	3817.22	15553.9	307.009	15924.6	22191.5	2099.07	23574.9	11377.8	2344.37	1411.66	1286.57	1447.28	1656.78	1370.23	6726.69	1700.4	6105.38	2720.96	1498.12	2690.46
tae-miR159a	8661.01	16243	6985.12	6399.92	7514.5	5137.61	19014.1	10262	5470.96	74586.1	10180.1	12196.5	702.521	5880.37	6072.12	421.224	1384.26	2641.23	408.468	781.436	1031.13	2052.45	7176.78	944.02
tae-miR9653a-3p	6865.33	5050.8	4834.25	24.4272	2229.65	1329.73	0	312.02	0	1864.31	880.231	69.5179	973.53	897.481	1064.12	817.246	930.047	543.365	0	0	0	0	0	0
tae-miR167c-5p	5879.8	6136.58	8415.56	2589.28	8417.65	3566.1	5577.33	6945.33	5372.09	17068.8	18714.5	1946.5	17405.1	19557.6	25806.5	17097.4	9140.42	8259.15	33911.6	30082.1	37059.6	20243	37370.2	26822
tae-miR9672b	5495.61	4721.19	3268.08	977.087	6484.34	8058.99	1361.07	9221.92	7635.18	6531.98	16322.5	216.278	192.075	1051.74	526.05	320.418	657.522	774.886	608.357	931.471	1553.48	867.893	1900.78	1014.82
tae-miR319	4885.91	4861.76	1232.05	1661.05	3534.99	483.54	1627.15	2403.71	3537.45	2237.17	2085.77	417.108	336.789	6179.53	6015.01	154.809	891.115	2230.16	373.705	162.539	644.457	3835.15	4701.62	330.407
tae-miR7757-5p	3967.19	3499.69	8018.79	1099.22	7345.16	3545.96	3418.03	2692.61	4427.31	0	8764.04	123.587	4954.48	6904.06	7091.15	5468.71	4330.13	5273.01	6335.6	8151.94	9870.36	7869.68	8935.44	8413.58
tae-miR9776	3499.48	2869.55	1858.52	390.835	2370.77	10698.3	1095	3594	3526.46	2872.41	1549.97	7.72421	1215.6	1556.57	2248.49	684.039	549.377	581.165	1303.62	1900.45	3032.34	1688.87	2125.79	873.218
tae-miR9772	2806.27	983.985	1952.49	195.417	4628.65	1692.39	1361.07	982.284	1087.6	5661.97	3616.6	38.6211	271.01	308.509	420.84	230.413	198.987	377.993	312.869	237.556	515.565	340.12	497.4	424.809
tae-miR9674b-5p	2714.4	1580.19	3393.37	219.845	1622.85	503.687	1801.12	855.165	2263.09	6849.6	2659.83	1127.74	1791.82	2253.05	3318.62	1656.09	1587.57	1563.95	2346.52	2062.99	3446.15	1993.81	3931.83	2867.46
tae-miR9662a-3p	2113.05	1953.43	1827.2	317.553	3817.22	946.932	1340.61	1594.77	2427.88	925.248	1167.26	2108.71	4170.39	7338.78	9883.73	5634.32	3992.72	3378.31	9646.81	9058.4	10691.2	6321.54	13181.1	6844.14
tae-miR9662b-3p	2113.05	1953.43	1827.2	317.553	3817.22	946.932	1340.61	1594.77	2427.88	925.248	1167.26	2108.71	4170.39	7338.78	9883.73	5634.32	3992.72	3378.31	9646.81	9058.4	10691.2	6321.54	13181.1	6844.14
tae-miR9675-3p	2096.35	950.054	1785.43	97.7087	733.81	0	562.85	612.483	373.52	5758.63	0	5816.33	171.026	444.066	550.098	201.611	160.055	316.569	199.889	225.053	278.134	410.49	485.558	118.002
tae-miR9672a-3p	2037.88	2142.47	1033.67	415.262	2885.85	3384.78	214.906	2519.27	3043.09	1049.54	5204.85	123.587	42.0986	107.511	69.138	18.001	90.8418	99.2232	34.7633	125.03	74.6213	82.098	177.643	94.402
tae-miR1121	2029.53	1027.61	824.85	366.408	2723.57	20.1475	71.6354	1999.24	1043.66	0	1913.55	38.6211	144.714	308.509	282.564	208.812	558.028	458.317	217.27	425.101	644.457	774.066	621.751	389.408
tae-miR531	1611.93	1168.18	1534.85	244.272	1044.27	4110.09	839.158	2958.41	3680.27	6338.64	688.877	7.72421	618.323	186.975	231.462	471.627	683.477	212.621	808.246	300.071	1282.13	445.675	917.822	837.817
tae-miR9668-5p	1378.08	727.082	292.352	146.563	0	20.1475	0	936.059	812.955	0	287.032	0	449.929	705.832	772.542	759.643	687.803	377.993	1077.66	1012.74	1444.94	1595.05	1788.27	590.012
tae-miR9669-5p	1069.05	775.555	741.321	219.845	2053.26	3989.2	0	901.39	692.11	1726.21	3693.14	46.3453	5933.27	6244.98	6703.38	4161.84	4494.51	4342.2	5735.94	3575.85	5101.38	4961.06	5980.65	6608.14
tae-miR1135	1044	790.096	668.233	390.835	1072.49	2236.37	2097.89	1063.18	1428.16	0	918.502	30.8969	2036.52	3426.32	3456.9	1767.7	2932.89	3052.3	3015.71	3475.83	4083.82	4632.67	6004.33	4956.1
tae-miR9779	943.774	625.291	1587.05	48.8544	0	0	194.439	450.695	615.209	0	19.1355	7.72421	168.394	126.208	249.498	244.814	155.729	75.5986	243.343	250.059	312.053	199.381	325.679	177.004
tae-miR9777	843.551	605.902	3831.9	73.2815	7.05587	40.295	2108.13	820.496	626.195	1339.54	0	0	121.034	102.836	252.504	277.216	173.032	240.971	347.633	250.059	420.593	187.652	491.479	306.806
tae-miR5048-5p	835.199	790.096	1127.64	390.835	1150.11	2236.37	614.018	208.013	1878.58	3341.94	2066.63	5005.29	2107.56	5394.24	3213.41	3052.97	3218.4	3137.34	4345.41	3425.81	6546.32	8725.84	9166.38	5711.32
tae-miR9666a-3p	734.975	1080.93	187.94	24.4272	0	20.1475	0	46.2251	87.887	0	0	15.4484	1247.17	1827.68	2558.11	1123.26	1436.17	996.957	8386.64	3325.79	9788.96	3799.96	12559.4	8897.39
tae-miR9676-5p	734.975	571.971	605.586	24.4272	811.425	2236.37	0	1398.31	549.294	0	401.845	1220.43	28.9428	56.0926	66.132	39.6022	12.9774	33.0744	165.125	100.024	54.27	93.8262	100.664	23.6005
tae-miR1127b-3p	693.215	547.735	1221.61	317.553	310.458	2478.14	1054.06	1652.55	1164.5	1049.54	38.2709	7.72421	1502.39	2243.7	2176.34	1717.3	2292.68	2168.74	3059.17	3232.02	3846.39	4304.28	4979.93	3009.06
tae-miR1136	601.343	266.597	375.881	97.7087	1023.1	0	204.673	647.152	384.506	0	1396.89	23.1726	410.462	1168.6	886.77	583.233	912.744	893.009	1051.59	1162.78	1424.59	1829.61	1865.25	1652.03
tae-miR164	584.639	378.083	563.821	24.4272	0	1410.32	0	1548.54	406.477	0	0	23.1726	271.01	243.068	613.224	216.012	138.426	170.097	469.304	306.323	501.998	304.935	515.165	212.404
tae-miR1120b-3p	484.415	475.027	636.909	195.417	663.252	0	910.793	635.596	1142.53	1905.74	822.825	15.4484	321.002	654.414	784.566	356.42	631.567	453.592	373.705	662.657	664.808	1043.82	1136.92	672.614
tae-miR9657a-3p	442.655	334.458	396.763	0	0	0	0	11.5563	164.788	1546.68	1588.24	7.72421	113.14	149.58	150.3	68.4039	134.1	80.3236	173.816	93.7723	81.4051	82.098	76.9786	94.402
tae-miR9670-3p	417.599	460.485	1117.2	23450.1	7556.84	6467.34	1565.75	2889.07	2603.65	5289.11	1837	46.3453	831.448	2720.49	2534.06	2541.74	5346.69	1370.23	1460.06	2594.37	3622.52	3237.01	31069.8	2808.46
tae-miR5384-3p	367.487	218.125	261.028	24.4272	0	20.1475	143.271	23.1126	186.76	0	0	0	65.7791	28.0463	30.06	86.4049	38.9322	23.6246	17.3816	25.0059	47.4863	58.6414	41.45	70.8015
tae-miR9656-3p	359.135	596.208	52.2057	24.4272	0	0	0	681.821	626.195	0	0	7.72421	49.9921	144.906	75.15	97.2055	60.5612	61.4239	869.082	962.729	997.212	985.175	675.044	224.205
tae-miR160	350.783	387.777	146.176	24.4272	726.754	0	0	589.371	351.548	0	0	23.1726	99.9842	280.463	258.516	115.207	138.426	122.848	260.724	193.796	529.133	46.9131	384.893	188.804
tae-miR9774	309.023	315.069	334.116	341.981	0	20.1475	470.747	416.026	604.223	0	0	7.72421	19507.4	542.228	84.168	2264.53	826.228	1318.25	469.304	287.568	13316.5	5570.93	130.272	2596.05
tae-miR1122b-3p	300.671	232.666	125.294	0	0	0	0	11.5563	120.845	0	0	0	81.5661	116.86	99.198	39.6022	103.819	75.5986	95.599	106.275	162.81	211.109	124.35	153.403
tae-miR1130b-3p	292.32	353.847	375.881	122.136	0	0	81.8691	196.457	659.152	428.1	2621.56	7.72421	339.42	738.552	922.842	460.826	583.983	481.941	391.087	687.663	875.104	926.534	1592.87	566.412
tae-miR171a	267.264	155.111	229.705	73.2815	0	0	245.607	46.2251	0	1933.35	382.709	30.8969	39.4675	88.8133	159.318	57.6033	77.8644	85.0485	26.0724	75.0178	94.9726	58.6414	165.8	35.4007
tae-miR9664-3p	250.56	222.972	292.352	48.8544	1037.21	1732.68	0	0	76.9011	0	248.761	7.72421	184.181	822.691	550.098	194.411	307.132	203.171	52.1449	550.131	373.106	363.577	225.015	129.803
tae-miR1120c-5p	225.504	101.792	104.411	146.563	2624.78	0	501.448	1802.78	230.703	0	1913.55	15.4484	297.321	355.253	483.966	403.223	596.961	496.116	538.831	356.335	1132.89	1184.56	722.415	1003.02
tae-miR408	167.04	193.889	52.2057	73.2815	0	181.327	0	46.2251	120.845	1878.12	0	162.209	113.14	102.836	288.576	75.6043	47.5838	9.44983	252.034	218.802	244.215	93.8262	408.579	165.203
tae-miR9773	125.28	77.5555	334.116	219.845	35.2793	0	235.374	173.344	76.9011	276.194	0	0	1323.48	1458.41	778.554	2566.95	3676.93	5258.83	912.536	1969.22	2693.15	4210.45	1338.24	2725.86
tae-miR1137a	116.928	82.4027	93.9702	0	0	0	0	0	0	1601.92	0	0	110.509	121.534	141.282	158.409	125.448	137.023	86.9082	106.275	203.513	363.577	219.093	259.605
tae-miR9663-5p	108.576	77.5555	31.3234	0	0	0	0	11.5563	164.788	0	554.928	0	1486.61	1519.17	1845.68	925.253	964.654	1115.08	43.4541	56.2634	81.4051	23.4566	106.586	70.8015
tae-miR1847-5p	91.8718	43.6249	125.294	122.136	0	0	0	0	494.364	0	0	0	10.5247	23.3719	33.066	21.6012	12.9774	4.72492	8.69082	18.7545	115.324	23.4566	29.6072	59.0012
tae-miR396-5p	91.8718	126.028	41.7646	97.7087	0	2457.99	0	0	120.845	0	0	0	78.9349	112.185	177.354	72.0041	51.9096	66.1488	165.125	125.03	142.459	11.7283	183.564	106.202
tae-miR9674a-5p	83.5199	14.5416	52.2057	0	0	0	0	11.5563	76.9011	0	0	0	2.63116	0	12.024	10.8006	0	0	0	0	6.78375	0	11.8429	11.8002
tae-miR1118	75.1679	63.0138	62.6468	0	0	0	0	0	0	0	0	0	55.2544	98.162	207.414	57.6033	116.797	122.848	112.981	75.0178	94.9726	175.924	248.7	129.803
tae-miR1127a	75.1679	63.0138	83.5291	24.4272	0	0	0	0	98.8728	0	0	15.4484	23.6805	79.4645	69.138	39.6022	30.2806	37.7993	69.5265	93.7723	101.756	105.555	124.35	35.4007
tae-miR9666b-3p	75.1679	63.0138	62.6468	0	0	0	0	0	0	0	0	0	168.394	322.532	333.666	97.2055	259.548	240.971	816.937	837.699	1329.62	586.414	2137.64	932.219
tae-miR9778	75.1679	126.028	41.7646	48.8544	726.754	2417.7	0	0	32.9576	0	3061.67	77.2421	21.0493	1131.2	769.536	7.20041	47.5838	203.171	0	0	40.7025	1184.56	609.908	82.6017
tae-miR1122a	66.8159	4.84722	20.8823	48.8544	903.151	0	0	0	0	0	287.032	23.1726	7.89349	28.0463	30.06	36.002	30.2806	33.0744	26.0724	37.5089	40.7025	46.9131	59.2143	94.402
tae-miR9661-5p	66.8159	24.2361	41.7646	0	0	0	0	0	0	0	0	0	13.1558	4.67438	12.024	7.20041	0	23.6246	34.7633	18.7545	40.7025	11.7283	23.6857	23.6005
tae-miR9657b-3p	58.4639	53.3194	10.4411	0	0	0	0	11.5563	0	0	0	0	10.5247	65.4414	60.12	7.20041	21.629	14.1747	8.69082	31.2574	6.78375	0	5.92143	0
tae-miR9657c-3p	58.4639	53.3194	10.4411	0	0	0	0	11.5563	0	0	0	0	10.5247	65.4414	60.12	7.20041	21.629	14.1747	8.69082	31.2574	6.78375	0	5.92143	0
tae-miR398	41.7599	116.333	52.2057	317.553	0	2155.78	0	23.1126	120.845	3839.09	478.386	231.726	21.0493	14.0231	42.084	25.2014	17.3032	14.1747	34.7633	25.0059	74.6213	35.1848	183.564	11.8002
tae-miR1122c-3p	33.4079	67.861	114.853	0	7.05587	0	0	34.6689	10.9859	428.1	516.657	3244.17	68.4103	140.231	150.3	68.4039	73.5386	103.948	182.507	162.539	203.513	140.739	260.543	165.203
tae-miR6197-5p	33.4079	4.84722	0	0	0	0	0	0	21.9717	0	0	0	13.1558	32.7207	33.066	14.4008	30.2806	51.9741	43.4541	68.7663	33.9188	11.7283	76.9786	35.4007
tae-miR1117	25.056	4.84722	0	0	0	0	0	0	0	0	0	0	49.9921	70.1157	105.21	32.4018	43.258	80.3236	121.671	37.5089	88.1888	70.3697	148.036	70.8015
tae-miR1134	25.056	0	0	0	0	0	0	0	0	0	0	0	2.63116	0	0	0	4.3258	9.44983	0	6.25148	27.135	0	23.6857	11.8002
tae-miR5062-5p	25.056	19.3889	187.94	0	0	0	245.607	11.5563	0	0	0	0	78.9349	46.7438	48.096	68.4039	121.122	56.699	26.0724	75.0178	122.108	35.1848	112.507	70.8015
tae-miR9679-5p	25.056	14.5416	0	0	0	0	0	0	0	0	0	0	65.7791	88.8133	99.198	54.0031	17.3032	51.9741	69.5265	125.03	122.108	82.098	189.486	70.8015
tae-miR9782	25.056	33.9305	20.8823	0	0	0	0	0	43.9435	0	0	0	28.9428	14.0231	24.048	25.2014	30.2806	14.1747	0	12.503	74.6213	82.098	76.9786	23.6005
tae-miR1130a	16.704	19.3889	10.4411	0	0	0	0	0	87.887	0	0	0	2.63116	4.67438	3.006	7.20041	4.3258	0	0	0	13.5675	11.7283	23.6857	0
tae-miR5086	16.704	0	0	0	0	0	0	0	0	0	0	0	0	0	0	0	0	0	0	0	6.78375	0	0	0
tae-miR1139	8.35199	24.2361	0	0	0	0	0	0	0	0	0	0	2.63116	0	9.018	0	0	0	0	0	6.78375	0	17.7643	0
tae-miR397-5p	8.35199	14.5416	0	0	0	0	0	0	0	0	0	0	115.771	322.532	384.768	205.212	90.8418	33.0744	730.029	1169.03	596.97	246.294	1231.66	259.605
tae-miR5049-3p	8.35199	53.3194	73.088	0	0	0	0	647.152	76.9011	0	0	7.72421	28.9428	37.3951	42.084	25.2014	21.629	9.44983	86.9082	31.2574	40.7025	35.1848	35.5286	35.4007
tae-miR5084	8.35199	0	0	0	0	0	0	0	87.887	0	0	0	2.63116	42.0694	18.036	7.20041	4.3258	23.6246	26.0724	0	27.135	70.3697	59.2143	11.8002
tae-miR5175-5p	8.35199	9.69443	20.8823	0	0	0	0	0	0	0	0	0	15.787	98.162	75.15	36.002	60.5612	33.0744	26.0724	43.7604	27.135	35.1848	76.9786	106.202
tae-miR1119	0	4.84722	20.8823	0	0	0	0	0	0	0	0	0	5.26233	14.0231	0	10.8006	4.3258	4.72492	0	6.25148	13.5675	0	5.92143	0
tae-miR1123	0	14.5416	0	0	0	0	0	0	0	0	0	0	0	9.34877	18.036	0	0	4.72492	0	0	13.5675	0	17.7643	11.8002
tae-miR1125	0	0	0	0	0	0	0	0	0	0	0	0	36.8363	51.4182	57.114	50.4029	34.6064	47.2492	34.7633	43.7604	88.1888	58.6414	100.664	59.0012
tae-miR1131	0	0	0	0	0	0	0	0	0	0	0	0	2.63116	4.67438	15.03	0	12.9774	4.72492	0	0	6.78375	23.4566	11.8429	0
tae-miR1133	0	14.5416	0	0	0	0	0	0	0	0	0	0	5.26233	0	3.006	3.6002	4.3258	0	0	18.7545	0	0	0	47.201
tae-miR1138	0	0	0	0	0	0	0	0	0	0	0	0	0	0	0	3.6002	0	0	0	0	0	0	0	0
tae-miR171b	0	9.69443	10.4411	0	0	20.1475	0	0	0	0	0	23.1726	63.1479	28.0463	72.144	43.2025	21.629	51.9741	26.0724	56.2634	47.4863	35.1848	71.0572	0
tae-miR2275-3p	0	0	0	0	0	0	0	0	0	0	0	0	2.63116	0	0	0	17.3032	0	0	0	0	0	0	0
tae-miR395a	0	0	20.8823	97.7087	7.05587	120.885	675.42	11.5563	0	0	19.1355	231.726	7.89349	37.3951	24.048	18.001	12.9774	9.44983	356.323	12.503	88.1888	23.4566	177.643	47.201
tae-miR444a	0	0	0	0	0	0	0	0	0	0	0	0	0	4.67438	0	0	0	9.44983	0	0	0	0	0	0
tae-miR5050	0	0	0	0	0	0	0	0	0	0	0	0	0	0	6.012	0	0	0	0	0	0	0	5.92143	0
tae-miR5085	0	0	0	0	0	0	0	0	0	0	0	0	0	9.34877	0	0	0	0	0	0	0	0	5.92143	0
tae-miR6201	0	0	0	0	0	0	0	0	0	0	0	0	0	18.6975	33.066	0	47.5838	23.6246	0	6.25148	0	0	11.8429	11.8002
tae-miR9652-3p	0	4.84722	10.4411	0	0	0	0	335.132	219.717	0	0	7.72421	47.3609	9.34877	39.078	32.4018	25.9548	23.6246	199.889	37.5089	128.891	234.566	355.286	129.803
tae-miR9652-5p	0	24.2361	10.4411	0	0	0	0	0	87.887	0	0	0	318.371	285.137	342.684	298.817	263.874	203.171	121.671	300.071	217.08	199.381	183.564	365.808
tae-miR9654a-3p	0	0	0	0	0	0	0	0	0	0	0	0	47.3609	0	39.078	54.0031	69.2128	23.6246	17.3816	118.778	54.27	11.7283	65.1358	11.8002
tae-miR9654b-3p	0	0	0	0	0	0	0	0	0	0	0	0	239.436	93.4877	465.93	129.607	263.874	108.673	95.599	587.64	230.648	70.3697	325.679	106.202
tae-miR9655-3p	0	0	0	0	0	0	0	0	0	0	0	0	3796.77	1481.78	4262.51	1429.28	1466.45	614.239	3198.22	3863.42	2828.83	891.349	2261.99	1510.43
tae-miR9657b-5p	0	0	0	0	0	0	0	0	0	0	0	0	28.9428	23.3719	33.066	14.4008	77.8644	28.3495	34.7633	12.503	47.4863	11.7283	11.8429	11.8002
tae-miR9658-3p	0	4.84722	104.411	0	0	0	0	0	21.9717	0	0	0	257.854	528.205	592.182	284.416	406.625	326.019	1486.13	1219.04	1153.24	856.164	1142.84	637.213
tae-miR9659-3p	0	0	0	24.4272	0	0	0	0	0	0	0	0	105.247	51.4182	75.15	90.0051	82.1902	70.8737	95.599	150.036	101.756	35.1848	94.743	70.8015
tae-miR9660-5p	0	9.69443	10.4411	0	0	0	0	254.238	0	0	0	0	131.558	84.1389	261.522	162.009	90.8418	56.699	112.981	193.796	94.9726	129.011	136.193	165.203
tae-miR9665-3p	0	0	0	0	0	0	0	0	0	0	0	0	373.625	112.185	111.222	50.4029	82.1902	89.7734	86.9082	587.64	122.108	0	47.3715	11.8002
tae-miR9666b-5p	0	0	0	0	0	0	0	0	0	0	0	0	2.63116	0	6.012	3.6002	4.3258	0	0	0	13.5675	0	29.6072	0
tae-miR9666c-5p	0	0	0	0	0	0	0	0	0	0	0	0	2.63116	0	6.012	3.6002	4.3258	0	0	0	13.5675	0	29.6072	0
tae-miR9667-5p	0	0	0	0	0	0	0	0	0	0	0	0	42.0986	4.67438	30.06	50.4029	56.2354	14.1747	26.0724	75.0178	33.9188	46.9131	23.6857	35.4007
tae-miR9671-5p	0	0	0	0	0	0	0	0	0	0	0	0	0	0	0	7.20041	12.9774	4.72492	0	6.25148	0	0	0	0
tae-miR9673-5p	0	4.84722	0	0	0	0	0	0	0	0	0	0	0	9.34877	30.06	3.6002	0	0	0	6.25148	27.135	0	29.6072	11.8002
tae-miR9677a	0	0	0	0	0	0	0	0	0	0	0	0	2.63116	9.34877	15.03	14.4008	47.5838	4.72492	0	25.0059	33.9188	82.098	124.35	23.6005
tae-miR9677b	0	0	0	0	0	0	0	0	0	0	0	0	0	0	6.012	0	0	0	0	0	0	0	0	0
tae-miR9678-3p	0	4.84722	0	0	0	0	0	0	0	0	0	0	10.5247	2281.1	808.614	57.6033	121.122	99.2232	52.1449	56.2634	868.321	1899.98	1255.34	460.21
tae-miR9780	0	0	0	0	0	0	0	0	0	0	0	0	0	0	0	0	0	0	0	0	13.5675	0	0	0
novel_miR_553	135778	110298	98355.5	117470	53166	173671	55681.2	209365	223969	72832.2	140186	184671	17894.5	14266.2	10289.5	17299	85218.3	14151.1	27671.6	16616.4	25276.3	28675.6	18161	39955.6
novel_miR_113	130508	65611.9	39665.9	11651.8	22028.4	60140.2	20897.1	88440.2	64135.5	38280.4	13069.5	28046.6	968.268	271.114	198.396	367.221	860.835	377.993	747.41	137.533	2143.67	152.468	142.114	696.214
novel_miR_691	85323.9	67778.6	46243.8	39743	33720	74465.1	22882.4	127755	202755	18049.2	119845	92142.2	3459.98	1757.57	1100.2	1508.49	4654.56	2036.44	4701.73	900.214	7095.81	762.338	378.972	2301.05
novel_miR_306	43898	18972	398089	64194.6	27948.3	32921	153883	23262.8	29288.3	49010.5	29640.8	3468.17	101318	69994.2	109890	98073.2	59890.7	43398.3	244699	116778	152696	118127	124445	151551
novel_miR_631	27043.7	25021.3	17593.3	11871.6	5418.91	30402.5	4277.66	8933.01	15852.6	10357.3	38519.7	29954.5	124449	90042.6	75609.9	66297.8	72824.9	90094.7	8751.65	31294.9	10616.6	7119.07	2356.73	8602.38
novel_miR_660	16987.9	8511.71	52644.2	50784.1	17921.9	20389.2	57073	26452.3	27157.1	41180.5	54574.3	27691.3	3246.86	3290.77	4578.14	3247.38	5584.61	3061.75	8908.09	6364.01	9463.34	7236.35	6489.89	6277.73
novel_miR_583	15559.8	17871.7	9344.82	4152.62	2892.91	8804.45	839.158	11348.3	15248.4	6821.98	9759.08	7562.01	10280	1855.73	1581.16	6177.95	21278.6	3794.11	5536.05	1612.88	5311.68	2603.68	1474.44	4979.7
novel_miR_482	14465.6	14905.2	5659.1	2003.03	2130.87	4372	1309.91	11440.7	9733.48	0	12170.2	5746.82	5501.76	1692.13	2278.55	3855.82	10641.5	3907.51	5840.23	3031.97	6274.97	3389.47	1859.33	4366.09
novel_miR_63	13538.6	284837	2839.99	6473.2	201255	2236.37	468025	15011.6	7986.73	3010.51	20589.8	5144.33	786.718	729.204	580.158	777.644	808.925	15341.8	2181.39	1087.76	1234.64	2720.96	675.044	2419.05
novel_miR_358	9178.83	8429.31	3497.78	9893.01	5983.38	7454.57	3714.81	11544.7	27574.5	4667.67	21603.9	4503.22	41627.6	37497.9	32077	47555.1	35627.3	39783.8	13036.2	26643.8	10352	19093.6	5489.17	23199.3
novel_miR_311	7834.16	9466.61	6504.83	2784.7	6244.44	9751.38	7931.07	12007	12842.5	13077.8	15021.3	7523.39	16539.5	25330.5	26609.1	19963.1	21516.5	23194.6	30965.4	30369.7	40682.2	40450.8	55525.3	38256.4
novel_miR_407	7834.16	9466.61	6504.83	2784.7	6244.44	9751.38	7931.07	12007	12842.5	13077.8	15021.3	7523.39	16539.5	25330.5	26609.1	19963.1	21516.5	23194.6	30965.4	30369.7	40682.2	40450.8	55525.3	38256.4
novel_miR_615	7834.16	9466.61	6504.83	2784.7	6244.44	9751.38	7931.07	12007	12842.5	13077.8	15021.3	7523.39	16539.5	25330.5	26609.1	19963.1	21516.5	23194.6	30965.4	30369.7	40682.2	40450.8	55525.3	38256.4
novel_miR_716	7834.16	9466.61	6504.83	2784.7	6244.44	9751.38	7931.07	12007	12842.5	13077.8	15021.3	7523.39	16539.5	25330.5	26609.1	19963.1	21516.5	23194.6	30965.4	30369.7	40682.2	40450.8	55525.3	38256.4
novel_miR_123	7149.3	5133.2	5377.19	1661.05	5955.15	6648.67	2742.61	8979.23	8733.77	5565.3	5721.5	6820.48	2026	1163.92	1503	1414.88	2643.07	1223.75	2372.59	1756.67	2353.96	1888.25	1521.81	2017.84
novel_miR_261	7149.3	5133.2	5377.19	1661.05	5955.15	6648.67	2742.61	8979.23	8733.77	5565.3	5721.5	6820.48	2026	1163.92	1503	1414.88	2643.07	1223.75	2372.59	1756.67	2353.96	1888.25	1521.81	2017.84
novel_miR_321	5645.94	3499.69	5899.24	2442.72	3605.55	7253.09	787.99	3744.24	3273.79	0	3654.87	9060.5	148061	143232	127184	178657	88678.9	173428	4649.59	38909.2	3873.52	6122.16	2504.77	7044.75
novel_miR_233	5361.98	3150.69	5899.24	1001.51	8036.63	36648.3	2343.5	5939.93	3021.11	11379.2	2238.85	84.9664	0	0	0	0	12.9774	0	0	0	0	0	0	0
novel_miR_634	4844.15	3354.27	3643.96	1636.62	3217.48	8421.65	6211.82	8840.56	7393.49	10895.8	25852	14513.8	2036.52	1327.52	1683.36	2073.72	2405.15	2149.84	5883.68	3382.05	3676.79	8749.3	3227.18	5038.7
novel_miR_224	4660.41	785.249	9344.82	952.66	1658.13	4976.43	14173.6	3073.97	4064.77	9929.16	7290.61	8040.91	307.846	341.23	480.96	500.428	346.064	302.395	677.884	693.915	447.728	609.871	609.908	460.21
novel_miR_579	4326.33	4221.92	2547.64	3248.82	2406.05	2498.29	3725.04	6494.63	7876.87	787.151	12418.9	169.933	55930.6	41522.5	41158.2	61527.5	38010.8	48581.6	6622.4	28925.6	4843.6	6603.02	3250.87	6997.55
novel_miR_393	4050.71	2825.93	2265.73	806.097	4797.99	9146.96	2558.41	10412.2	8733.77	1450.02	2927.73	3228.72	1486.61	2580.26	3435.86	1285.27	1899.03	1299.35	3963.01	3482.08	2998.42	2369.11	3588.39	2560.65
novel_miR_520	4050.71	2825.93	2265.73	806.097	4797.99	9146.96	2558.41	10412.2	8733.77	1450.02	2927.73	3228.72	1486.61	2580.26	3435.86	1285.27	1899.03	1299.35	3963.01	3482.08	2998.42	2369.11	3588.39	2560.65
novel_miR_598	3958.84	3305.8	3654.4	1319.07	2067.37	2941.53	1749.95	4345.16	5284.2	3107.18	13547.9	169.933	10572	10662.3	6946.87	12154.3	11519.6	11349.2	2068.41	2563.11	2537.12	3213.55	2427.79	4932.5
novel_miR_32	2037.88	1100.32	1660.14	2711.42	543.302	1410.32	1391.77	1779.67	2471.82	1394.78	5185.71	4642.25	17644.6	31603.5	18706.3	25543.5	44010.7	58253.5	19267.5	26650.1	34597.1	63579	17207.7	45100.5
novel_miR_362	1962.72	305.375	2484.99	146.563	366.905	1631.95	3776.21	936.059	703.096	4281	1358.62	23.1726	71.0414	88.8133	141.282	126.007	51.9096	33.0744	147.744	168.79	135.675	93.8262	183.564	106.202
novel_miR_411	1929.31	1211.8	1461.76	439.689	2321.38	5983.8	818.691	3224.2	2944.21	1118.58	1913.55	2100.99	631.479	509.508	1058.11	576.033	497.467	491.391	764.792	1056.5	1485.64	680.24	1107.31	448.409
novel_miR_561	1929.31	1211.8	1461.76	439.689	2321.38	5983.8	818.691	3224.2	2944.21	1118.58	1913.55	2100.99	631.479	509.508	1058.11	576.033	497.467	491.391	764.792	1056.5	1485.64	680.24	1107.31	448.409
novel_miR_572	1570.17	1080.93	2067.35	879.379	169.341	1511.06	777.756	1432.98	2043.37	2016.21	3176.49	30.8969	981.424	289.812	261.522	662.438	1674.09	316.569	590.975	281.317	434.16	797.523	88.8215	755.216
novel_miR_412	1194.33	1599.58	783.085	561.825	2695.34	0	501.448	1849.01	878.87	0	0	1614.36	1149.82	588.972	652.302	1008.06	1405.89	1129.25	1268.86	1969.22	2482.85	2181.46	1012.57	1073.82
novel_miR_21	860.255	450.791	198.382	48.8544	381.017	0	409.345	219.569	747.039	0	0	0	113.14	4.67438	33.066	97.2055	73.5386	132.298	278.106	31.2574	250.999	152.468	124.35	118.002
novel_miR_317	860.255	601.055	354.999	122.136	1227.72	161.18	51.1682	947.615	889.856	27.6194	918.502	54.0695	49.9921	107.511	99.198	21.6012	38.9322	37.7993	112.981	87.5208	176.378	82.098	177.643	35.4007
novel_miR_626	851.903	1216.65	574.263	122.136	0	0	2016.03	439.139	197.746	4460.53	0	1405.81	381.519	392.648	556.11	259.215	242.245	283.495	886.463	631.4	1037.91	738.882	959.272	424.809
novel_miR_229	793.439	504.11	250.587	219.845	2088.54	20.1475	0	947.615	955.771	0	0	7.72421	305.215	495.485	631.26	313.218	878.138	600.064	782.173	762.681	1017.56	598.142	840.844	389.408
novel_miR_396	776.735	1143.94	375.881	73.2815	0	0	0	80.894	373.52	510.958	0	0	592.012	224.37	219.438	532.83	1449.14	349.644	851.7	75.0178	563.052	234.566	165.8	932.219
novel_miR_577	776.735	1143.94	375.881	73.2815	0	0	0	80.894	373.52	510.958	0	0	592.012	224.37	219.438	532.83	1449.14	349.644	851.7	75.0178	563.052	234.566	165.8	932.219
novel_miR_54	768.383	547.735	1503.52	806.097	15551.1	5439.82	1801.12	1594.77	2515.76	1726.21	3348.71	1019.6	405.199	1014.34	946.89	867.649	2335.93	760.711	417.159	1000.24	1227.86	879.621	5045.06	495.61
novel_miR_688	768.383	547.735	1503.52	806.097	15551.1	5439.82	1801.12	1594.77	2515.76	1726.21	3348.71	1019.6	405.199	1014.34	946.89	867.649	2335.93	760.711	417.159	1000.24	1227.86	879.621	5045.06	495.61
novel_miR_463	693.215	916.124	281.911	48.8544	0	0	0	69.3377	340.562	0	0	0	336.789	135.557	117.234	338.419	852.183	288.22	547.521	31.2574	474.863	164.196	130.272	613.613
novel_miR_540	618.047	412.013	689.115	24.4272	1199.5	20.1475	593.551	1259.64	1461.12	1588.11	0	0	1626.06	3678.74	3102.19	2804.56	3638	2901.1	5144.96	7126.69	3724.28	5911.05	4097.63	4118.29
novel_miR_218	592.991	285.986	198.382	73.2815	959.598	1893.86	0	11.5563	615.209	0	0	7.72421	7.89349	4.67438	0	32.4018	138.426	0	8.69082	0	6.78375	23.4566	0	11.8002
novel_miR_234	584.639	702.846	501.175	683.961	211.676	40.295	532.149	1479.2	1856.61	0	1779.6	61.7937	815.661	4679.06	2425.84	1598.49	3261.65	4214.62	3328.58	2988.21	3649.66	6274.63	5110.2	4849.9
novel_miR_10	551.231	232.666	678.674	48.8544	14.1117	20.1475	10.2336	0	142.816	0	0	23.1726	634.11	425.369	769.536	759.643	428.254	401.618	1208.02	900.214	847.969	574.686	929.665	401.208
novel_miR_77	526.175	261.75	365.44	170.99	246.955	0	0	208.013	406.477	0	0	15.4484	9577.44	7918.4	9513.99	14022.8	8963.06	9549.05	1060.28	7701.83	637.673	903.078	420.422	1144.62
novel_miR_535	517.823	319.916	83.5291	195.417	889.039	0	0	242.682	406.477	0	975.908	46.3453	13.1558	4.67438	9.018	10.8006	34.6064	0	0	12.503	13.5675	11.7283	0	23.6005
novel_miR_415	501.119	596.208	271.47	341.981	7.05587	0	0	80.894	1252.39	1519.06	1109.86	15.4484	442.035	3711.46	1554.1	615.635	1639.48	2045.89	1668.64	1125.27	2082.61	4386.38	2925.19	2253.85
novel_miR_428	501.119	596.208	271.47	341.981	7.05587	0	0	80.894	1252.39	1519.06	1109.86	15.4484	442.035	3711.46	1554.1	615.635	1639.48	2045.89	1668.64	1125.27	2082.61	4386.38	2925.19	2253.85
novel_miR_547	501.119	237.514	198.382	146.563	373.961	1390.18	0	2322.81	538.308	0	172.219	15.4484	14155.7	10914.7	11732.4	15441.3	9066.88	15389	1034.21	9377.23	881.888	1161.1	544.772	861.418
novel_miR_698	476.063	232.666	480.292	97.7087	649.14	866.342	890.326	1421.42	878.87	1588.11	1722.19	3058.79	42.0986	4.67438	3.006	18.001	25.9548	61.4239	78.2173	62.5148	135.675	35.1848	5.92143	59.0012
novel_miR_251	467.711	363.541	281.911	48.8544	0	0	0	46.2251	208.732	0	0	0	447.298	135.557	171.342	432.025	1133.36	108.673	512.758	43.7604	257.783	117.283	94.743	495.61
novel_miR_552	467.711	184.194	271.47	0	783.201	20.1475	0	0	351.548	0	4075.85	15.4484	7.89349	18.6975	15.03	0	0	0	0	0	0	0	5.92143	0
novel_miR_146	459.359	290.833	344.558	73.2815	557.414	0	972.195	1120.96	527.322	248.574	0	0	221.018	252.417	306.612	262.815	307.132	288.22	338.942	325.077	298.485	398.761	450.029	401.208
novel_miR_151	459.359	373.236	104.411	0	0	0	0	265.795	241.689	0	1970.95	0	23.6805	4.67438	3.006	10.8006	38.9322	18.8997	0	0	54.27	23.4566	5.92143	23.6005
novel_miR_460	459.359	373.236	104.411	0	0	0	0	265.795	241.689	0	1970.95	0	23.6805	4.67438	3.006	10.8006	38.9322	18.8997	0	0	54.27	23.4566	5.92143	23.6005
novel_miR_384	442.655	324.763	542.939	48.8544	0	1833.42	0	23.1126	109.859	0	0	0	10874.6	4515.45	3895.78	6221.15	2950.2	5117.08	121.671	456.358	115.324	140.739	5.92143	82.6017
novel_miR_27	434.303	484.722	229.705	73.2815	0	0	0	23.1126	417.463	0	0	0	5.26233	9.34877	0	3.6002	4.3258	9.44983	121.671	6.25148	0	11.7283	5.92143	0
novel_miR_356	434.303	213.277	323.675	73.2815	0	1470.77	0	520.033	604.223	0	2525.88	9438.99	0	0	0	0	0	0	43.4541	6.25148	0	0	0	0
novel_miR_589	434.303	344.152	261.028	195.417	747.922	0	388.878	1005.4	977.743	0	1205.53	7.72421	344.682	953.574	1061.12	651.637	1444.82	675.663	1164.57	2600.62	1377.1	1067.27	1356.01	767.016
novel_miR_390	425.951	9689.58	0	0	832.592	0	562.85	23.1126	120.845	13.8097	0	0	39.4675	9.34877	18.036	3.6002	112.471	566.99	26.0724	0	33.9188	0	23.6857	11.8002
novel_miR_413	417.599	290.833	135.735	122.136	740.866	0	388.878	693.377	878.87	0	1186.4	7.72421	231.542	761.924	835.668	475.227	1116.06	519.741	790.864	2037.98	1017.56	774.066	1160.6	672.614
novel_miR_283	342.431	324.763	198.382	73.2815	7.05587	0	0	312.02	571.265	0	19.1355	7.72421	131.558	761.924	619.236	288.016	627.241	864.66	747.41	493.867	936.158	2028.99	1142.84	967.62
novel_miR_357	342.431	276.291	1326.02	146.563	0	0	767.523	970.728	329.576	0	4248.07	38.6211	136.821	271.114	273.546	248.414	272.526	212.621	582.285	306.323	549.484	516.044	592.143	519.211
novel_miR_105	275.616	349	302.793	48.8544	0	967.079	0	0	648.166	1933.35	688.877	7.72421	276.272	243.068	342.684	259.215	285.503	188.997	330.251	312.574	508.782	410.49	355.286	354.007
novel_miR_216	267.264	116.333	10.4411	24.4272	0	2457.99	0	0	219.717	0	0	0	0	0	3.006	0	0	0	26.0724	0	0	0	0	0
novel_miR_86	267.264	135.722	167.058	0	0	0	0	265.795	164.788	0	344.438	7.72421	0	0	3.006	0	0	0	0	0	0	0	0	0
novel_miR_286	258.912	261.75	365.44	390.835	119.95	0	61.4018	554.702	736.053	1353.35	1396.89	30.8969	27940.3	22628.7	24228.4	36052.4	23195	35063.6	1816.38	22055.2	1153.24	1993.81	882.294	1711.04
novel_miR_288	258.912	261.75	365.44	390.835	119.95	0	61.4018	554.702	736.053	1353.35	1396.89	30.8969	27940.3	22628.7	24228.4	36052.4	23195	35063.6	1816.38	22055.2	1153.24	1993.81	882.294	1711.04
novel_miR_513	250.56	101.792	73.088	24.4272	557.414	0	194.439	300.463	230.703	248.574	0	0	84.1972	121.534	162.324	111.606	220.616	118.123	165.125	206.299	223.864	293.207	230.936	236.005
novel_miR_588	242.208	33.9305	177.499	0	0	4674.22	0	23.1126	296.619	0	0	0	0	0	0	0	0	4.72492	0	6.25148	13.5675	0	0	0
novel_miR_236	233.856	242.361	198.382	48.8544	105.838	141.032	51.1682	947.615	483.378	55.2387	19.1355	38.6211	13.1558	14.0231	36.072	10.8006	12.9774	4.72492	8.69082	0	20.3513	35.1848	29.6072	0
novel_miR_650	225.504	135.722	793.526	73.2815	1008.99	2860.94	695.887	11.5563	109.859	0	0	0	13.1558	23.3719	21.042	14.4008	21.629	33.0744	0	6.25148	67.8375	0	53.2929	106.202
novel_miR_153	217.152	38.7777	62.6468	73.2815	7.05587	20.1475	0	11.5563	439.435	0	1416.02	23.1726	152.607	247.742	228.456	126.007	242.245	207.896	365.014	287.568	407.025	433.946	829.001	306.806
novel_miR_143	208.8	193.889	365.44	170.99	0	0	40.9345	34.6689	395.491	0	0	0	160.501	163.603	105.21	118.807	160.055	184.272	252.034	200.048	176.378	211.109	47.3715	94.402
novel_miR_25	208.8	135.722	20.8823	0	543.302	0	0	11.5563	109.859	0	229.626	0	2.63116	4.67438	6.012	0	4.3258	0	0	0	13.5675	0	5.92143	0
novel_miR_543	208.8	135.722	20.8823	0	543.302	0	0	11.5563	109.859	0	229.626	0	2.63116	4.67438	6.012	0	4.3258	0	0	0	13.5675	0	5.92143	0
novel_miR_192	200.448	193.889	365.44	170.99	0	0	40.9345	11.5563	395.491	0	0	0	152.607	135.557	105.21	118.807	147.077	170.097	252.034	175.042	176.378	211.109	47.3715	94.402
novel_miR_35	200.448	169.653	73.088	73.2815	190.508	0	307.009	0	208.732	0	3119.08	30.8969	376.256	1874.43	988.974	651.637	891.115	1365.5	1034.21	756.43	1322.83	2310.47	2149.48	2548.85
novel_miR_484	200.448	106.639	62.6468	146.563	0	0	0	427.583	362.534	0	0	2765.27	13.1558	0	0	0	4.3258	0	0	0	13.5675	0	0	0
novel_miR_509	200.448	169.653	73.088	73.2815	190.508	0	307.009	0	208.732	0	3119.08	30.8969	376.256	1874.43	988.974	651.637	891.115	1370.23	1034.21	756.43	1322.83	2333.93	2149.48	2548.85
novel_miR_347	192.096	145.416	156.617	24.4272	0	644.719	0	219.569	285.633	0	1128.99	0	10.5247	4.67438	0	0	0	0	0	0	6.78375	35.1848	0	0
novel_miR_368	192.096	111.486	20.8823	97.7087	3005.8	60.4424	112.57	196.457	109.859	8272	10773.3	193.105	15.787	4141.5	2852.69	32.4018	307.132	1450.55	0	0	81.4051	3319.1	4287.12	1392.43
novel_miR_375	192.096	121.18	229.705	48.8544	1051.32	1007.37	0	0	54.9294	0	0	15.4484	460.454	238.394	237.474	396.022	1972.57	231.521	252.034	212.55	271.35	340.12	142.114	389.408
novel_miR_444	192.096	87.2499	20.8823	73.2815	712.643	826.047	0	381.357	109.859	0	172.219	7.72421	0	0	0	3.6002	0	0	0	0	67.8375	0	5.92143	23.6005
novel_miR_446	192.096	145.416	156.617	24.4272	0	644.719	0	219.569	285.633	0	1128.99	0	10.5247	4.67438	0	0	0	0	0	0	6.78375	35.1848	0	0
novel_miR_156	183.744	169.653	334.116	7279.3	747.922	0	153.505	23.1126	230.703	538.577	306.167	15.4484	36.8363	23.3719	51.102	36.002	8.6516	9.44983	43.4541	43.7604	67.8375	58.6414	29.6072	35.4007
novel_miR_369	183.744	169.653	334.116	7279.3	747.922	0	153.505	23.1126	230.703	538.577	306.167	15.4484	36.8363	23.3719	51.102	36.002	8.6516	9.44983	43.4541	43.7604	67.8375	58.6414	29.6072	35.4007
novel_miR_551	183.744	169.653	334.116	7279.3	747.922	0	153.505	23.1126	230.703	538.577	306.167	15.4484	36.8363	23.3719	51.102	36.002	8.6516	9.44983	43.4541	43.7604	67.8375	58.6414	29.6072	35.4007
novel_miR_112	175.392	140.569	323.675	10137.3	310.458	402.95	818.691	127.119	142.816	14486.3	440.116	2093.26	165.763	752.576	928.854	140.408	276.851	335.469	365.014	400.095	501.998	809.251	1284.95	424.809
novel_miR_135	175.392	189.041	250.587	73.2815	0	0	0	23.1126	87.887	0	0	0	139.452	23.3719	21.042	140.408	354.716	18.8997	86.9082	18.7545	6.78375	11.7283	11.8429	11.8002
novel_miR_142	175.392	77.5555	1305.14	0	0	0	1709.02	635.596	0	1988.59	0	0	134.189	135.557	180.36	183.61	73.5386	118.123	139.053	300.071	176.378	211.109	159.879	153.403
novel_miR_165	175.392	150.264	344.558	10137.3	310.458	402.95	818.691	127.119	142.816	14486.3	440.116	2093.26	165.763	813.343	967.932	140.408	294.155	354.369	373.705	400.095	529.133	844.436	1344.17	472.01
novel_miR_253	175.392	140.569	323.675	10137.3	310.458	402.95	818.691	127.119	142.816	14486.3	440.116	2093.26	165.763	752.576	928.854	140.408	276.851	335.469	365.014	400.095	501.998	809.251	1284.95	424.809
novel_miR_290	175.392	150.264	344.558	10137.3	310.458	402.95	818.691	127.119	142.816	14486.3	440.116	2093.26	165.763	813.343	967.932	140.408	294.155	354.369	373.705	400.095	529.133	844.436	1344.17	472.01
novel_miR_383	175.392	140.569	323.675	10137.3	310.458	402.95	818.691	127.119	142.816	14486.3	440.116	2093.26	165.763	752.576	928.854	140.408	276.851	335.469	365.014	400.095	501.998	809.251	1284.95	424.809
novel_miR_409	175.392	140.569	323.675	10137.3	310.458	402.95	818.691	127.119	142.816	14486.3	440.116	2093.26	165.763	752.576	928.854	140.408	276.851	335.469	365.014	400.095	501.998	809.251	1284.95	424.809
novel_miR_546	175.392	140.569	323.675	10137.3	310.458	402.95	818.691	127.119	142.816	14486.3	440.116	2093.26	165.763	752.576	928.854	140.408	276.851	335.469	365.014	400.095	501.998	809.251	1284.95	424.809
novel_miR_566	175.392	140.569	323.675	10137.3	310.458	402.95	818.691	127.119	142.816	14486.3	440.116	2093.26	165.763	752.576	928.854	140.408	276.851	335.469	365.014	400.095	501.998	809.251	1284.95	424.809
novel_miR_705	175.392	150.264	344.558	10137.3	310.458	402.95	818.691	127.119	142.816	14486.3	440.116	2093.26	165.763	813.343	967.932	140.408	294.155	354.369	373.705	400.095	529.133	844.436	1344.17	472.01
novel_miR_706	175.392	203.583	52.2057	48.8544	0	0	1064.3	11.5563	318.59	0	2640.69	30.8969	202.6	1033.04	456.912	151.209	423.929	585.89	208.58	200.048	298.485	621.599	698.729	507.411
novel_miR_137	167.04	135.722	219.264	195.417	7.05587	0	0	23.1126	362.534	0	593.199	0	76.3037	18.6975	9.018	86.4049	298.48	28.3495	8.69082	18.7545	13.5675	0	5.92143	47.201
novel_miR_202	167.04	140.569	334.116	10112.9	740.866	765.604	921.027	127.119	120.845	14721.1	440.116	2093.26	207.862	827.366	973.944	172.81	311.458	368.543	399.778	437.604	556.268	914.806	1397.46	460.21
novel_miR_217	167.04	198.736	177.499	97.7087	0	40.295	0	265.795	439.435	0	0	15.4484	149.976	1168.6	514.026	277.216	458.535	817.41	1068.97	300.071	881.888	3002.44	1776.43	1498.63
novel_miR_494	167.04	135.722	323.675	10112.9	740.866	765.604	921.027	127.119	120.845	14665.9	440.116	2085.54	184.181	771.273	949.896	165.609	298.48	349.644	391.087	425.101	535.917	879.621	1373.77	448.409
novel_miR_649	167.04	135.722	323.675	10112.9	740.866	765.604	921.027	127.119	120.845	14665.9	440.116	2085.54	184.181	771.273	949.896	165.609	298.48	349.644	391.087	425.101	535.917	879.621	1373.77	448.409
novel_miR_655	167.04	135.722	323.675	10112.9	740.866	765.604	921.027	127.119	120.845	14665.9	440.116	2085.54	184.181	771.273	949.896	165.609	298.48	349.644	391.087	425.101	535.917	879.621	1373.77	448.409
novel_miR_671	167.04	140.569	334.116	10112.9	740.866	765.604	921.027	127.119	120.845	14721.1	440.116	2093.26	207.862	827.366	973.944	172.81	311.458	368.543	399.778	437.604	556.268	914.806	1397.46	460.21
novel_miR_683	167.04	193.889	125.294	48.8544	0	0	0	0	373.52	0	0	15.4484	426.248	1785.61	1403.8	532.83	1440.49	1663.17	982.062	956.477	1750.21	3295.65	3286.4	1805.44
novel_miR_718	167.04	135.722	219.264	195.417	7.05587	0	0	23.1126	362.534	0	593.199	0	71.0414	14.0231	9.018	86.4049	298.48	28.3495	8.69082	18.7545	13.5675	0	5.92143	47.201
novel_miR_92	167.04	140.569	334.116	10112.9	740.866	765.604	921.027	127.119	120.845	14721.1	440.116	2093.26	207.862	827.366	973.944	172.81	311.458	368.543	399.778	437.604	556.268	914.806	1397.46	460.21
novel_miR_608	158.688	145.416	104.411	24.4272	1608.74	0	0	265.795	131.83	0	0	0	0	0	0	0	8.6516	4.72492	0	0	20.3513	0	0	11.8002
novel_miR_13	150.336	72.7082	104.411	48.8544	239.9	564.129	0	0	208.732	0	0	1065.94	36.8363	4.67438	6.012	21.6012	112.471	14.1747	0	6.25148	13.5675	0	0	23.6005
novel_miR_157	150.336	164.805	52.2057	0	7.05587	0	0	416.026	296.619	1519.06	727.147	7.72421	1086.67	285.137	21.042	7.20041	1172.29	70.8737	2589.86	2931.95	2428.58	856.164	1628.39	1781.84
novel_miR_50	150.336	72.7082	104.411	48.8544	239.9	564.129	0	0	208.732	0	0	1065.94	36.8363	4.67438	6.012	21.6012	112.471	14.1747	0	6.25148	13.5675	0	0	23.6005
novel_miR_674	150.336	72.7082	104.411	48.8544	239.9	564.129	0	0	208.732	0	0	1065.94	36.8363	4.67438	6.012	21.6012	112.471	14.1747	0	6.25148	13.5675	0	0	23.6005
novel_miR_695	150.336	72.7082	104.411	48.8544	239.9	564.129	0	0	208.732	0	0	1065.94	36.8363	4.67438	6.012	21.6012	112.471	14.1747	0	6.25148	13.5675	0	0	23.6005
novel_miR_111	141.984	96.9443	73.088	7987.69	282.235	967.079	40.9345	69.3377	175.774	800.961	574.064	0	0	0	6.012	3.6002	4.3258	0	17.3816	6.25148	20.3513	0	11.8429	11.8002
novel_miR_248	141.984	208.43	219.264	195.417	28.2235	0	0	23.1126	362.534	0	593.199	0	49.9921	18.6975	9.018	75.6043	198.987	23.6246	8.69082	12.503	13.5675	0	5.92143	47.201
novel_miR_273	141.984	96.9443	73.088	7987.69	282.235	967.079	40.9345	69.3377	175.774	800.961	574.064	0	0	0	6.012	3.6002	4.3258	0	17.3816	6.25148	20.3513	0	11.8429	11.8002
novel_miR_416	141.984	285.986	135.735	0	0	0	0	11.5563	76.9011	0	0	0	2.63116	32.7207	33.066	0	8.6516	4.72492	0	0	0	11.7283	29.6072	0
novel_miR_43	141.984	96.9443	73.088	7987.69	282.235	967.079	40.9345	69.3377	175.774	800.961	574.064	0	0	0	6.012	3.6002	4.3258	0	17.3816	6.25148	20.3513	0	11.8429	11.8002
novel_miR_455	141.984	208.43	219.264	195.417	28.2235	0	0	23.1126	362.534	0	593.199	0	49.9921	18.6975	9.018	75.6043	198.987	23.6246	8.69082	12.503	13.5675	0	5.92143	47.201
novel_miR_470	141.984	208.43	219.264	195.417	28.2235	0	0	23.1126	362.534	0	593.199	0	49.9921	18.6975	9.018	75.6043	198.987	23.6246	8.69082	12.503	13.5675	0	5.92143	47.201
novel_miR_56	141.984	208.43	219.264	195.417	28.2235	0	0	23.1126	362.534	0	593.199	0	49.9921	18.6975	9.018	75.6043	198.987	23.6246	8.69082	12.503	13.5675	0	5.92143	47.201
novel_miR_94	141.984	92.0971	73.088	7987.69	282.235	967.079	40.9345	69.3377	175.774	800.961	574.064	0	0	0	6.012	3.6002	4.3258	0	17.3816	6.25148	20.3513	0	11.8429	11.8002
novel_miR_292	133.632	77.5555	125.294	0	0	826.047	0	138.675	76.9011	0	287.032	0	2.63116	14.0231	60.12	10.8006	8.6516	9.44983	0	6.25148	6.78375	23.4566	47.3715	11.8002
novel_miR_342	133.632	77.5555	125.294	0	0	826.047	0	138.675	76.9011	0	287.032	0	2.63116	14.0231	60.12	10.8006	8.6516	9.44983	0	6.25148	6.78375	23.4566	47.3715	11.8002
novel_miR_533	133.632	53.3194	396.763	0	0	0	307.009	23.1126	65.9152	1960.97	0	0	5.26233	4.67438	0	3.6002	12.9774	0	0	0	0	0	0	0
novel_miR_569	133.632	77.5555	125.294	0	0	826.047	0	138.675	76.9011	0	287.032	0	2.63116	14.0231	60.12	10.8006	8.6516	9.44983	0	6.25148	6.78375	23.4566	47.3715	11.8002
novel_miR_351	125.28	72.7082	104.411	0	0	0	0	231.126	109.859	1160.01	1779.6	15.4484	10.5247	0	3.006	10.8006	8.6516	4.72492	17.3816	0	6.78375	0	0	0
novel_miR_400	125.28	87.2499	198.382	366.408	218.732	221.622	133.037	80.894	186.76	4267.19	306.167	1421.26	73.6726	1332.2	1199.39	43.2025	467.187	486.666	165.125	93.7723	250.999	1219.74	1480.36	472.01
novel_miR_404	125.28	87.2499	52.2057	0	0	0	81.8691	11.5563	109.859	193.335	57.4064	0	73.6726	140.231	165.33	93.6053	99.4934	118.123	69.5265	106.275	142.459	140.739	213.172	153.403
novel_miR_435	125.28	96.9443	438.528	0	670.307	0	317.243	57.7814	43.9435	0	0	0	0	0	0	0	0	0	0	0	0	0	0	0
novel_miR_514	125.28	87.2499	52.2057	0	0	0	81.8691	11.5563	109.859	193.335	57.4064	0	73.6726	140.231	165.33	93.6053	99.4934	118.123	69.5265	106.275	142.459	140.739	213.172	153.403
novel_miR_98	125.28	72.7082	104.411	0	0	0	0	231.126	109.859	1160.01	1779.6	15.4484	10.5247	0	3.006	10.8006	8.6516	4.72492	17.3816	0	6.78375	0	0	0
novel_miR_14	116.928	271.444	156.617	0	0	0	0	208.013	274.647	0	0	0	373.625	112.185	129.258	248.414	709.432	170.097	252.034	131.281	189.945	211.109	136.193	271.406
novel_miR_208	116.928	92.0971	104.411	24.4272	444.52	886.489	0	346.689	142.816	0	0	0	218.387	200.998	453.906	212.412	155.729	122.848	451.922	431.352	576.619	328.392	473.715	295.006
novel_miR_232	116.928	96.9443	52.2057	0	0	0	81.8691	11.5563	65.9152	193.335	57.4064	0	94.7219	168.278	174.348	126.007	108.145	141.747	95.599	118.778	183.161	140.739	236.857	188.804
novel_miR_327	116.928	67.861	52.2057	0	0	0	81.8691	80.894	54.9294	193.335	57.4064	0	36.8363	37.3951	54.108	36.002	34.6064	33.0744	34.7633	56.2634	47.4863	58.6414	59.2143	59.0012
novel_miR_386	116.928	67.861	52.2057	0	0	0	81.8691	80.894	54.9294	193.335	57.4064	0	36.8363	37.3951	54.108	36.002	34.6064	33.0744	34.7633	56.2634	47.4863	58.6414	59.2143	59.0012
novel_miR_459	116.928	271.444	156.617	0	0	0	0	208.013	274.647	0	0	0	373.625	112.185	129.258	248.414	709.432	170.097	252.034	131.281	189.945	211.109	136.193	271.406
novel_miR_496	116.928	67.861	52.2057	0	0	0	81.8691	80.894	54.9294	193.335	57.4064	0	36.8363	37.3951	54.108	36.002	34.6064	33.0744	34.7633	56.2634	47.4863	58.6414	59.2143	59.0012
novel_miR_573	116.928	92.0971	104.411	24.4272	444.52	886.489	0	346.689	142.816	0	0	0	218.387	200.998	453.906	212.412	155.729	122.848	451.922	431.352	576.619	328.392	473.715	295.006
novel_miR_661	116.928	92.0971	104.411	24.4272	444.52	886.489	0	346.689	142.816	0	0	0	218.387	200.998	453.906	212.412	155.729	122.848	451.922	431.352	576.619	328.392	473.715	295.006
novel_miR_666	116.928	53.3194	73.088	48.8544	239.9	564.129	0	0	186.76	0	0	1065.94	15.787	0	3.006	10.8006	73.5386	4.72492	0	0	13.5675	0	0	11.8002
novel_miR_722	116.928	67.861	52.2057	0	0	0	81.8691	80.894	54.9294	193.335	57.4064	0	36.8363	37.3951	54.108	36.002	34.6064	33.0744	34.7633	56.2634	47.4863	58.6414	59.2143	59.0012
novel_miR_215	108.576	82.4027	52.2057	0	0	0	81.8691	11.5563	65.9152	193.335	57.4064	0	71.0414	140.231	165.33	93.6053	95.1676	118.123	69.5265	100.024	135.675	140.739	207.25	141.603
novel_miR_526	108.576	82.4027	52.2057	0	0	0	81.8691	11.5563	65.9152	193.335	57.4064	0	71.0414	140.231	156.312	93.6053	95.1676	118.123	69.5265	100.024	135.675	140.739	207.25	141.603
novel_miR_560	108.576	140.569	114.853	0	578.581	1934.16	0	0	43.9435	0	0	0	2.63116	0	0	3.6002	30.2806	0	0	0	6.78375	0	0	0
novel_miR_633	108.576	48.4722	83.5291	97293.5	0	0	0	358.245	241.689	0	0	0	15.787	14.0231	0	14.4008	8.6516	0	0	0	0	23.4566	11.8429	0
novel_miR_670	108.576	77.5555	104.411	122.136	0	0	0	0	230.703	0	0	0	142.083	3000.95	643.284	277.216	1154.99	1474.17	521.449	418.849	1411.02	3776.51	2279.75	2124.04
novel_miR_100	100.224	87.2499	125.294	146.563	500.967	20.1475	0	0	758.025	0	1588.24	7870.97	13.1558	4.67438	9.018	21.6012	21.629	18.8997	8.69082	31.2574	47.4863	23.4566	11.8429	23.6005
novel_miR_201	100.224	33.9305	10.4411	0	0	0	0	0	0	0	0	0	97.353	743.227	526.05	194.411	384.996	363.818	321.56	237.556	712.294	949.991	728.336	566.412
novel_miR_260	100.224	155.111	62.6468	0	0	0	0	23.1126	0	0	0	7.72421	223.649	1804.31	1013.02	392.422	1315.04	1398.57	573.594	293.82	719.078	2404.3	2516.61	2230.25
novel_miR_314	100.224	63.0138	0	24.4272	0	0	0	0	32.9576	0	0	0	236.805	1561.24	763.524	417.624	934.373	1119.8	504.067	425.101	970.077	2498.12	1811.96	1758.24
novel_miR_39	100.224	58.1666	20.8823	24.4272	0	0	0	0	120.845	0	0	0	160.501	1421.01	655.308	280.816	800.273	855.21	425.85	256.311	644.457	1219.74	769.786	719.815
novel_miR_531	100.224	121.18	41.7646	0	0	0	0	369.801	197.746	0	0	0	163.132	448.741	435.87	176.41	246.571	165.372	773.483	543.879	556.268	715.425	521.086	448.409
novel_miR_662	100.224	24.2361	0	0	0	765.604	317.243	0	208.732	0	0	7.72421	97.353	266.44	321.642	162.009	354.716	392.168	373.705	481.364	427.377	492.588	645.436	283.206
novel_miR_243	91.8718	82.4027	93.9702	48.8544	0	0	0	0	230.703	0	0	0	313.108	70.1157	90.18	266.415	1167.97	160.647	121.671	106.275	74.6213	175.924	17.7643	212.404
novel_miR_448	91.8718	82.4027	93.9702	48.8544	0	0	0	0	230.703	0	0	0	313.108	70.1157	90.18	266.415	1167.97	160.647	121.671	106.275	74.6213	175.924	17.7643	212.404
novel_miR_191	83.5199	9.69443	10.4411	24.4272	1199.5	0	0	11.5563	32.9576	0	0	0	0	0	0	0	0	0	0	6.25148	0	0	11.8429	0
novel_miR_198	83.5199	58.1666	20.8823	24.4272	0	0	0	0	120.845	0	0	0	160.501	1416.34	652.302	280.816	800.273	855.21	425.85	256.311	617.322	1219.74	769.786	719.815
novel_miR_2	83.5199	24.2361	0	24.4272	0	0	0	0	0	0	0	0	184.181	673.111	288.576	284.416	410.951	907.184	530.14	350.083	929.374	1864.8	461.872	708.015
novel_miR_227	83.5199	48.4722	41.7646	24.4272	282.235	141.032	122.804	0	43.9435	0	1588.24	15.4484	221.018	663.762	315.63	165.609	350.39	496.116	234.652	437.604	596.97	691.968	615.829	955.82
novel_miR_387	83.5199	140.569	104.411	0	578.581	1934.16	0	0	43.9435	0	0	0	2.63116	0	0	3.6002	17.3032	0	0	0	6.78375	0	0	0
novel_miR_419	83.5199	67.861	219.264	10967.8	7.05587	282.065	706.121	57.7814	0	7015.31	248.761	363.038	23.6805	18.6975	51.102	39.6022	30.2806	23.6246	26.0724	25.0059	27.135	11.7283	53.2929	47.201
novel_miR_429	83.5199	48.4722	41.7646	24.4272	282.235	141.032	122.804	0	43.9435	0	1588.24	15.4484	221.018	663.762	315.63	165.609	350.39	496.116	234.652	437.604	596.97	691.968	615.829	955.82
novel_miR_445	83.5199	67.861	219.264	10967.8	7.05587	282.065	706.121	57.7814	0	7015.31	248.761	363.038	23.6805	18.6975	51.102	39.6022	30.2806	23.6246	26.0724	25.0059	27.135	11.7283	53.2929	47.201
novel_miR_497	83.5199	48.4722	41.7646	24.4272	282.235	141.032	122.804	0	43.9435	0	1588.24	15.4484	221.018	663.762	315.63	165.609	350.39	496.116	234.652	437.604	596.97	691.968	615.829	955.82
novel_miR_532	83.5199	213.277	187.94	24.4272	0	0	214.906	0	790.983	0	0	9616.65	10.5247	51.4182	27.054	50.4029	8.6516	61.4239	34.7633	62.5148	54.27	82.098	159.879	59.0012
novel_miR_55	83.5199	67.861	219.264	10967.8	7.05587	282.065	706.121	57.7814	0	7015.31	248.761	363.038	23.6805	18.6975	51.102	39.6022	30.2806	23.6246	26.0724	25.0059	27.135	11.7283	53.2929	47.201
novel_miR_625	83.5199	29.0833	0	0	0	765.604	317.243	0	395.491	0	0	7.72421	102.615	266.44	330.66	169.21	346.064	396.893	356.323	481.364	447.728	469.131	639.515	271.406
novel_miR_128	75.1679	9.69443	73.088	73.2815	0	2276.67	0	589.371	549.294	0	0	7.72421	2.63116	0	0	0	0	0	17.3816	6.25148	0	0	0	0
novel_miR_141	75.1679	72.7082	229.705	244.272	7.05587	1833.42	337.71	57.7814	10.9859	2292.41	229.626	177.657	15.787	18.6975	30.06	14.4008	17.3032	18.8997	17.3816	25.0059	40.7025	11.7283	41.45	23.6005
novel_miR_159	75.1679	24.2361	31.3234	0	0	0	0	0	0	0	2449.34	7.72421	2.63116	4.67438	0	0	4.3258	0	0	31.2574	13.5675	11.7283	11.8429	0
novel_miR_18	75.1679	72.7082	229.705	244.272	7.05587	1833.42	337.71	57.7814	10.9859	2292.41	229.626	177.657	15.787	18.6975	30.06	14.4008	17.3032	18.8997	17.3816	25.0059	40.7025	11.7283	41.45	23.6005
novel_miR_228	75.1679	38.7777	41.7646	24.4272	388.073	0	0	0	65.9152	538.577	0	0	99.9842	154.255	222.444	72.0041	73.5386	108.673	95.599	106.275	142.459	140.739	278.307	177.004
novel_miR_285	75.1679	24.2361	31.3234	0	0	0	0	0	0	0	2449.34	7.72421	2.63116	4.67438	0	0	4.3258	0	0	31.2574	13.5675	11.7283	11.8429	0
novel_miR_331	75.1679	111.486	52.2057	146.563	0	0	0	11.5563	219.717	0	1320.35	23.1726	431.511	3197.28	1328.65	514.829	1444.82	1601.75	1538.27	950.226	2007.99	3260.46	2451.47	1888.04
novel_miR_395	75.1679	38.7777	41.7646	24.4272	388.073	0	0	0	65.9152	538.577	0	0	99.9842	154.255	222.444	72.0041	73.5386	108.673	95.599	106.275	142.459	140.739	278.307	177.004
novel_miR_46	75.1679	33.9305	0	0	0	0	0	0	0	0	0	0	52.6233	247.742	132.264	46.8027	121.122	283.495	252.034	93.7723	332.404	609.871	296.072	472.01
novel_miR_499	75.1679	77.5555	0	48.8544	0	523.834	0	0	263.661	0	0	0	47.3609	177.627	108.216	50.4029	125.448	170.097	78.2173	37.5089	54.27	258.022	272.386	247.805
novel_miR_656	75.1679	38.7777	52.2057	0	0	0	0	0	131.83	0	0	0	739.357	23.3719	3.006	0	1894.7	4.72492	338.942	75.0178	101.756	105.555	53.2929	401.208
novel_miR_667	75.1679	38.7777	41.7646	24.4272	388.073	0	0	0	65.9152	538.577	0	0	99.9842	154.255	222.444	72.0041	73.5386	108.673	95.599	106.275	142.459	140.739	278.307	177.004
novel_miR_103	66.8159	63.0138	31.3234	0	0	221.622	0	23.1126	21.9717	0	0	0	2.63116	0	0	3.6002	4.3258	0	0	0	0	0	0	0
novel_miR_120	66.8159	82.4027	52.2057	97.7087	508.023	0	0	0	32.9576	745.722	363.574	3344.58	126.296	14.0231	69.138	82.8047	397.974	42.5242	121.671	81.2693	122.108	58.6414	35.5286	82.6017
novel_miR_148	66.8159	63.0138	31.3234	0	0	221.622	0	23.1126	21.9717	0	0	0	2.63116	0	0	3.6002	4.3258	0	0	0	0	0	0	0
novel_miR_164	66.8159	135.722	93.9702	24.4272	0	0	0	0	21.9717	0	0	0	47.3609	14.0231	9.018	36.002	108.145	18.8997	8.69082	6.25148	6.78375	11.7283	5.92143	11.8002
novel_miR_168	66.8159	19.3889	31.3234	64463.3	0	0	0	0	120.845	0	0	0	0	0	3.006	0	4.3258	0	8.69082	6.25148	0	11.7283	0	0
novel_miR_188	66.8159	33.9305	20.8823	48.8544	1354.73	0	0	0	54.9294	0	0	0	0	0	3.006	0	0	0	17.3816	0	0	0	0	0
novel_miR_222	66.8159	63.0138	31.3234	0	0	221.622	0	23.1126	21.9717	0	0	0	2.63116	0	0	3.6002	4.3258	0	0	0	0	0	0	0
novel_miR_235	66.8159	58.1666	125.294	24.4272	0	483.54	0	196.457	65.9152	0	497.522	0	126.296	560.926	228.456	230.413	233.593	354.369	199.889	256.311	183.161	433.946	313.836	672.614
novel_miR_272	66.8159	82.4027	52.2057	97.7087	508.023	0	0	0	32.9576	745.722	363.574	3344.58	97.353	14.0231	54.108	61.2035	346.064	37.7993	112.981	56.2634	122.108	58.6414	35.5286	82.6017
novel_miR_34	66.8159	63.0138	31.3234	0	0	221.622	0	23.1126	21.9717	0	0	0	2.63116	0	0	3.6002	4.3258	0	0	0	0	0	0	0
novel_miR_343	66.8159	63.0138	31.3234	0	0	221.622	0	23.1126	21.9717	0	0	0	2.63116	0	0	3.6002	4.3258	0	0	0	0	0	0	0
novel_miR_471	66.8159	63.0138	31.3234	0	0	221.622	0	23.1126	21.9717	0	0	0	2.63116	0	0	3.6002	4.3258	0	0	0	0	0	0	0
novel_miR_570	66.8159	63.0138	31.3234	0	0	221.622	0	23.1126	21.9717	0	0	0	2.63116	0	0	3.6002	4.3258	0	0	0	0	0	0	0
novel_miR_610	66.8159	63.0138	31.3234	0	0	221.622	0	23.1126	21.9717	0	0	0	2.63116	0	0	3.6002	4.3258	0	0	0	0	0	0	0
novel_miR_635	66.8159	24.2361	0	0	0	0	0	0	21.9717	0	0	7878.7	0	0	0	0	0	0	0	12.503	0	0	0	0
novel_miR_712	66.8159	63.0138	31.3234	0	0	221.622	0	23.1126	21.9717	0	0	0	2.63116	0	0	3.6002	4.3258	0	0	0	0	0	0	0
novel_miR_721	66.8159	43.6249	31.3234	24.4272	7.05587	0	0	358.245	43.9435	1822.88	0	0	2.63116	0	0	0	4.3258	0	0	18.7545	0	0	0	0
novel_miR_723	66.8159	58.1666	125.294	48.8544	0	483.54	0	196.457	76.9011	0	497.522	0	126.296	570.275	228.456	230.413	233.593	354.369	199.889	256.311	183.161	457.403	319.757	684.414
novel_miR_89	66.8159	77.5555	0	0	0	0	235.374	0	0	0	0	7.72421	102.615	607.67	411.822	273.616	250.897	316.569	477.995	237.556	596.97	914.806	763.865	1003.02
novel_miR_144	58.4639	0	0	0	0	0	0	0	0	2016.21	0	0	0	0	0	0	0	0	0	0	0	23.4566	0	0
novel_miR_220	58.4639	67.861	104.411	0	0	0	0	0	0	0	0	0	221.018	18.6975	21.042	162.009	921.396	118.123	34.7633	37.5089	61.0538	70.3697	17.7643	165.203
novel_miR_244	58.4639	43.6249	73.088	0	0	0	0	23.1126	0	0	0	3869.83	944.588	1276.11	1124.24	2253.73	5303.43	3279.09	1920.67	2675.64	3914.23	2240.1	2279.75	1805.44
novel_miR_264	58.4639	38.7777	73.088	0	0	0	0	231.126	164.788	0	0	0	76.3037	602.995	381.762	234.013	432.58	652.038	391.087	281.317	807.267	1301.84	1350.09	1274.43
novel_miR_388	58.4639	96.9443	0	0	1008.99	0	0	0	0	0	0	0	0	0	0	0	8.6516	0	0	0	0	0	0	0
novel_miR_60	58.4639	77.5555	10.4411	0	0	0	0	0	120.845	441.91	440.116	0	28.9428	60.767	105.21	18.001	38.9322	85.0485	60.8357	50.0119	88.1888	82.098	100.664	129.803
novel_miR_609	58.4639	77.5555	10.4411	0	0	0	0	0	120.845	441.91	440.116	0	28.9428	60.767	105.21	18.001	38.9322	85.0485	60.8357	50.0119	88.1888	82.098	100.664	129.803
novel_miR_618	58.4639	14.5416	0	24.4272	127.006	0	0	0	43.9435	0	0	0	7.89349	149.58	63.126	46.8027	64.887	108.673	8.69082	62.5148	74.6213	82.098	82.9001	23.6005
novel_miR_627	58.4639	43.6249	73.088	0	0	0	0	23.1126	0	0	0	3869.83	944.588	1276.11	1124.24	2253.73	5303.43	3279.09	1920.67	2675.64	3914.23	2240.1	2279.75	1805.44
novel_miR_684	58.4639	77.5555	10.4411	0	0	0	0	0	120.845	441.91	440.116	0	28.9428	60.767	105.21	18.001	38.9322	85.0485	60.8357	50.0119	88.1888	82.098	100.664	129.803
novel_miR_720	58.4639	58.1666	125.294	24.4272	0	483.54	0	196.457	65.9152	0	497.522	0	128.927	546.903	225.45	223.213	207.639	307.12	199.889	243.808	176.378	410.49	313.836	672.614
novel_miR_372	50.1119	72.7082	93.9702	122.136	0	120.885	511.682	115.563	0	6739.12	172.219	139.036	5.26233	9.34877	12.024	7.20041	4.3258	4.72492	8.69082	6.25148	13.5675	0	35.5286	0
novel_miR_432	50.1119	72.7082	62.6468	24.4272	0	0	0	0	0	0	0	0	110.509	1435.04	577.152	212.412	1007.91	803.236	260.724	356.335	610.538	1149.37	2487	613.613
novel_miR_524	50.1119	72.7082	83.5291	0	0	0	654.953	0	208.732	0	0	0	560.438	2491.45	1689.37	792.045	1310.72	1752.94	1242.79	1056.5	2082.61	3260.46	3777.88	4012.08
novel_miR_645	50.1119	72.7082	93.9702	122.136	0	120.885	511.682	115.563	0	6739.12	172.219	139.036	5.26233	9.34877	12.024	7.20041	4.3258	4.72492	8.69082	6.25148	13.5675	0	35.5286	0
novel_miR_76	50.1119	72.7082	93.9702	122.136	0	120.885	511.682	115.563	0	6739.12	172.219	139.036	5.26233	9.34877	12.024	7.20041	4.3258	4.72492	8.69082	6.25148	13.5675	0	35.5286	0
novel_miR_114	41.7599	38.7777	104.411	146.563	479.799	0	0	577.814	0	0	153.084	0	55.2544	631.042	330.66	57.6033	242.245	330.744	182.507	118.778	501.998	691.968	722.415	448.409
novel_miR_158	41.7599	63.0138	41.7646	24.4272	0	0	0	0	109.859	0	153.084	0	10.5247	65.4414	18.036	18.001	56.2354	70.8737	95.599	12.503	101.756	152.468	124.35	118.002
novel_miR_161	41.7599	33.9305	198.382	268.699	49.3911	0	0	0	98.8728	0	0	7940.49	2.63116	0	0	0	0	0	0	0	13.5675	0	0	11.8002
novel_miR_187	41.7599	72.7082	20.8823	0	0	0	0	0	21.9717	0	0	0	18.4181	4.67438	3.006	14.4008	34.6064	0	0	0	6.78375	0	0	0
novel_miR_212	41.7599	63.0138	0	0	0	0	0	0	65.9152	0	0	0	15.787	32.7207	24.048	10.8006	25.9548	37.7993	69.5265	37.5089	40.7025	58.6414	29.6072	23.6005
novel_miR_230	41.7599	4.84722	0	0	0	3324.33	0	0	0	0	0	7.72421	0	0	3.006	0	0	0	0	0	0	0	0	0
novel_miR_254	41.7599	63.0138	20.8823	48.8544	0	0	0	0	76.9011	0	727.147	0	7.89349	130.883	63.126	36.002	142.751	170.097	52.1449	25.0059	67.8375	199.381	230.936	118.002
novel_miR_274	41.7599	63.0138	0	0	0	0	0	0	65.9152	0	0	0	15.787	32.7207	24.048	10.8006	25.9548	37.7993	69.5265	37.5089	40.7025	58.6414	29.6072	23.6005
novel_miR_305	41.7599	0	0	73.2815	959.598	0	0	0	0	0	0	15.4484	0	0	3.006	0	0	4.72492	0	0	0	0	5.92143	0
novel_miR_352	41.7599	58.1666	0	73.2815	0	0	0	0	263.661	0	0	4773.56	0	0	0	3.6002	4.3258	4.72492	26.0724	0	20.3513	0	5.92143	0
novel_miR_360	41.7599	72.7082	20.8823	0	0	0	0	0	21.9717	0	0	0	18.4181	4.67438	3.006	14.4008	34.6064	0	0	0	6.78375	0	0	0
novel_miR_373	41.7599	72.7082	20.8823	0	0	0	0	0	21.9717	0	0	0	18.4181	4.67438	3.006	14.4008	34.6064	0	0	0	6.78375	0	0	0
novel_miR_381	41.7599	72.7082	20.8823	0	0	0	0	0	21.9717	0	0	0	18.4181	4.67438	3.006	14.4008	34.6064	0	0	0	6.78375	0	0	0
novel_miR_439	41.7599	63.0138	41.7646	24.4272	0	0	0	0	109.859	0	153.084	0	10.5247	65.4414	18.036	18.001	56.2354	70.8737	95.599	12.503	101.756	152.468	124.35	118.002
novel_miR_452	41.7599	63.0138	41.7646	24.4272	0	0	0	0	109.859	0	153.084	0	10.5247	65.4414	18.036	18.001	56.2354	70.8737	95.599	12.503	101.756	152.468	124.35	118.002
novel_miR_47	41.7599	72.7082	20.8823	0	0	0	0	0	21.9717	0	0	0	18.4181	4.67438	3.006	14.4008	34.6064	0	0	0	6.78375	0	0	0
novel_miR_52	41.7599	9.69443	0	0	0	0	0	0	0	0	306.167	7.72421	2.63116	710.506	760.518	14.4008	103.819	255.145	0	0	13.5675	516.044	994.801	224.205
novel_miR_536	41.7599	72.7082	20.8823	0	0	0	0	0	21.9717	0	0	0	18.4181	4.67438	3.006	14.4008	34.6064	0	0	0	6.78375	0	0	0
novel_miR_562	41.7599	96.9443	104.411	24.4272	1291.22	0	0	0	0	0	0	0	0	0	0	0	0	0	0	0	0	0	0	0
novel_miR_568	41.7599	24.2361	0	146.563	938.43	0	0	0	0	0	0	0	0	0	0	0	0	0	0	0	0	0	0	0
novel_miR_592	41.7599	29.0833	52.2057	0	0	0	0	0	0	0	363.574	4425.97	0	0	0	0	0	0	0	0	0	0	0	0
novel_miR_629	41.7599	82.4027	146.176	24.4272	0	0	0	11.5563	351.548	0	0	8504.36	0	9.34877	3.006	0	4.3258	0	0	0	0	0	0	0
novel_miR_630	41.7599	63.0138	20.8823	48.8544	0	0	0	0	76.9011	0	727.147	0	7.89349	130.883	63.126	36.002	142.751	170.097	52.1449	25.0059	67.8375	199.381	230.936	118.002
novel_miR_717	41.7599	72.7082	20.8823	0	0	0	0	0	21.9717	0	0	0	18.4181	4.67438	3.006	14.4008	34.6064	0	0	0	6.78375	0	0	0
novel_miR_102	33.4079	53.3194	83.5291	0	0	0	0	0	0	0	0	0	826.185	789.971	1082.16	777.644	860.835	826.86	834.318	1394.08	1031.13	797.523	1279.03	1156.42
novel_miR_124	33.4079	58.1666	20.8823	0	373.961	0	266.074	0	10.9859	0	19.1355	7.72421	2.63116	4.67438	15.03	10.8006	8.6516	0	34.7633	37.5089	27.135	0	11.8429	0
novel_miR_130	33.4079	29.0833	20.8823	24.4272	127.006	60.4424	112.57	69.3377	54.9294	0	0	0	34.2051	294.486	141.282	82.8047	164.38	170.097	60.8357	75.0178	210.296	445.675	272.386	212.404
novel_miR_203	33.4079	58.1666	20.8823	0	373.961	0	266.074	0	10.9859	0	19.1355	7.72421	2.63116	4.67438	15.03	10.8006	8.6516	0	34.7633	37.5089	27.135	0	11.8429	0
novel_miR_209	33.4079	77.5555	20.8823	0	0	0	0	0	21.9717	0	0	0	13.1558	0	0	10.8006	30.2806	0	8.69082	0	20.3513	0	0	0
novel_miR_271	33.4079	77.5555	0	0	0	0	0	0	43.9435	0	0	0	142.083	416.02	408.816	176.41	237.919	160.647	773.483	512.622	522.349	656.784	497.4	448.409
novel_miR_29	33.4079	33.9305	52.2057	0	0	0	0	0	0	0	0	0	73.6726	200.998	168.336	82.8047	173.032	240.971	156.435	300.071	230.648	246.294	373.05	153.403
novel_miR_308	33.4079	58.1666	20.8823	0	373.961	0	266.074	0	10.9859	0	19.1355	7.72421	2.63116	4.67438	15.03	10.8006	8.6516	0	34.7633	37.5089	27.135	0	11.8429	0
novel_miR_322	33.4079	0	0	0	0	0	0	0	0	0	2946.86	46.3453	2.63116	420.694	246.492	54.0031	294.155	415.793	0	6.25148	6.78375	0	0	0
novel_miR_365	33.4079	14.5416	0	73.2815	0	0	0	0	10.9859	0	0	8790.16	13.1558	0	0	0	0	0	0	0	0	0	0	0
novel_miR_423	33.4079	19.3889	0	146.563	1114.83	0	0	0	0	0	0	0	5.26233	28.0463	24.048	3.6002	12.9774	9.44983	8.69082	0	61.0538	70.3697	17.7643	82.6017
novel_miR_440	33.4079	14.5416	0	0	0	0	0	0	0	0	0	0	13.1558	126.208	27.054	14.4008	90.8418	99.2232	104.29	31.2574	149.243	387.033	201.329	165.203
novel_miR_474	33.4079	77.5555	41.7646	195.417	0	0	0	265.795	692.11	0	1396.89	7.72421	107.878	406.671	168.336	144.008	367.693	463.042	764.792	68.7663	1458.51	2498.12	1729.06	1640.23
novel_miR_48	33.4079	82.4027	0	0	0	0	0	0	43.9435	0	0	0	144.714	416.02	411.822	176.41	242.245	160.647	773.483	512.622	529.133	656.784	497.4	436.609
novel_miR_607	33.4079	14.5416	10.4411	48.8544	1171.27	0	0	416.026	0	0	3635.74	46.3453	15.787	70.1157	30.06	32.4018	60.5612	61.4239	112.981	18.7545	67.8375	58.6414	53.2929	82.6017
novel_miR_678	33.4079	14.5416	0	0	0	0	0	0	0	0	0	0	52.6233	350.579	231.462	82.8047	229.268	193.722	130.362	118.778	230.648	293.207	307.915	129.803
novel_miR_115	25.056	33.9305	10.4411	48.8544	0	0	0	161.788	219.717	0	0	3128.31	0	0	0	0	0	0	0	0	0	0	0	0
novel_miR_131	25.056	14.5416	0	0	7.05587	0	0	0	87.887	0	0	0	13.1558	387.974	372.744	10.8006	77.8644	151.197	0	6.25148	13.5675	562.957	213.172	23.6005
novel_miR_136	25.056	14.5416	0	0	7.05587	0	0	0	87.887	0	0	0	13.1558	387.974	372.744	10.8006	77.8644	151.197	0	6.25148	13.5675	562.957	213.172	23.6005
novel_miR_194	25.056	38.7777	0	0	0	0	0	0	0	0	0	7.72421	3638.9	6890.04	6081.14	6048.34	7570.15	7677.99	9559.9	13315.7	9219.12	13628.3	7520.22	6655.34
novel_miR_259	25.056	19.3889	0	24.4272	1248.89	0	0	0	0	0	0	0	0	0	0	0	0	0	0	0	6.78375	0	0	0
novel_miR_295	25.056	14.5416	10.4411	0	0	60.4424	0	69.3377	43.9435	0	0	0	15.787	285.137	126.252	39.6022	129.774	127.573	69.5265	50.0119	156.026	375.305	201.329	106.202
novel_miR_338	25.056	33.9305	10.4411	48.8544	0	0	0	161.788	219.717	0	0	3128.31	0	0	0	0	0	0	0	0	0	0	0	0
novel_miR_340	25.056	29.0833	83.5291	48.8544	0	1168.55	0	0	0	0	0	0	2.63116	0	3.006	7.20041	0	0	0	0	0	0	5.92143	0
novel_miR_478	25.056	43.6249	41.7646	24.4272	0	0	0	0	109.859	0	0	0	7.89349	65.4414	18.036	14.4008	34.6064	51.9741	69.5265	0	61.0538	105.555	82.9001	118.002
novel_miR_481	25.056	19.3889	10.4411	0	0	60.4424	0	69.3377	54.9294	0	0	0	15.787	257.091	111.222	39.6022	112.471	122.848	52.1449	50.0119	162.81	351.848	201.329	118.002
novel_miR_537	25.056	29.0833	0	28946.2	0	0	0	11.5563	0	0	0	0	0	0	0	0	0	0	0	0	0	0	0	0
novel_miR_539	25.056	29.0833	83.5291	48.8544	0	1168.55	0	0	0	0	0	0	2.63116	0	3.006	7.20041	0	0	0	0	0	0	5.92143	0
novel_miR_6	25.056	19.3889	0	24.4272	1248.89	0	0	0	0	0	0	0	0	0	0	0	0	0	0	0	6.78375	0	0	0
novel_miR_603	25.056	24.2361	10.4411	24.4272	127.006	0	112.57	69.3377	76.9011	0	0	0	18.4181	102.836	42.084	39.6022	90.8418	122.848	26.0724	25.0059	67.8375	211.109	118.429	129.803
novel_miR_606	25.056	53.3194	187.94	0	0	0	112.57	0	87.887	0	0	0	1097.2	3557.21	2735.46	1170.07	2409.47	3090.09	1321	1787.92	2448.94	3987.61	3908.15	2572.45
novel_miR_613	25.056	14.5416	0	0	7.05587	0	0	0	87.887	0	0	0	13.1558	387.974	372.744	10.8006	77.8644	151.197	0	6.25148	13.5675	562.957	213.172	23.6005
novel_miR_653	25.056	29.0833	10.4411	48.8544	127.006	0	112.57	69.3377	208.732	0	0	0	57.8856	102.836	69.138	61.2035	142.751	122.848	34.7633	56.2634	115.324	175.924	159.879	129.803
novel_miR_724	25.056	19.3889	0	48.8544	0	0	0	0	285.633	0	0	0	52.6233	341.23	207.414	90.0051	216.29	354.369	356.323	175.042	352.755	727.153	521.086	271.406
novel_miR_138	16.704	9.69443	0	0	0	0	0	0	32.9576	0	0	0	42.0986	74.7901	63.126	54.0031	82.1902	94.4983	86.9082	68.7663	101.756	199.381	118.429	153.403
novel_miR_162	16.704	14.5416	41.7646	0	0	0	0	0	0	2002.4	0	0	0	0	0	7.20041	0	0	0	0	0	0	0	0
novel_miR_163	16.704	19.3889	10.4411	0	366.905	0	0	46.2251	43.9435	0	0	0	5.26233	18.6975	36.072	3.6002	12.9774	4.72492	17.3816	37.5089	20.3513	11.7283	35.5286	11.8002
novel_miR_176	16.704	4.84722	10.4411	0	0	0	0	0	0	593.816	0	0	0	0	0	0	0	0	0	0	0	0	0	0
novel_miR_20	16.704	4.84722	0	0	0	0	0	0	0	0	0	0	21.0493	98.162	123.246	25.2014	47.5838	56.699	208.58	112.527	264.566	117.283	195.407	59.0012
novel_miR_211	16.704	9.69443	0	0	0	0	0	0	32.9576	0	0	0	34.2051	60.767	54.108	50.4029	82.1902	75.5986	86.9082	62.5148	81.4051	140.739	112.507	129.803
novel_miR_231	16.704	77.5555	93.9702	0	0	0	0	0	0	0	0	11702.2	0	0	0	10.8006	4.3258	0	0	0	6.78375	11.7283	0	0
novel_miR_247	16.704	4.84722	10.4411	0	0	0	0	0	0	593.816	0	0	0	0	0	0	0	0	0	0	0	0	0	0
novel_miR_26	16.704	24.2361	10.4411	0	0	0	0	0	0	1878.12	344.438	15.4484	0	0	6.012	3.6002	0	0	8.69082	0	6.78375	0	0	11.8002
novel_miR_302	16.704	4.84722	0	0	0	0	0	0	0	0	2908.59	0	0	0	0	0	0	0	0	0	0	0	0	0
novel_miR_303	16.704	4.84722	10.4411	0	0	0	0	0	0	593.816	0	0	0	0	0	0	0	0	0	0	0	0	0	0
novel_miR_326	16.704	9.69443	0	0	0	0	0	0	32.9576	0	0	0	34.2051	60.767	54.108	50.4029	82.1902	75.5986	86.9082	62.5148	81.4051	140.739	112.507	129.803
novel_miR_335	16.704	24.2361	20.8823	0	0	0	358.177	0	32.9576	0	0	7.72421	21.0493	14.0231	69.138	10.8006	12.9774	23.6246	8.69082	31.2574	33.9188	0	35.5286	11.8002
novel_miR_364	16.704	24.2361	20.8823	0	190.508	0	0	0	0	0	0	0	0	0	6.012	3.6002	4.3258	4.72492	0	0	0	0	0	0
novel_miR_366	16.704	24.2361	20.8823	0	0	0	358.177	0	32.9576	0	0	7.72421	21.0493	14.0231	69.138	10.8006	12.9774	23.6246	8.69082	31.2574	33.9188	0	35.5286	11.8002
novel_miR_367	16.704	24.2361	20.8823	0	190.508	0	0	0	0	0	0	0	0	0	6.012	3.6002	4.3258	4.72492	0	0	0	0	0	0
novel_miR_394	16.704	4.84722	10.4411	0	938.43	0	0	0	0	0	0	0	0	0	0	0	0	0	17.3816	0	0	0	0	0
novel_miR_426	16.704	4.84722	31.3234	0	684.419	0	0	0	43.9435	0	0	0	0	0	0	0	0	0	0	0	0	0	0	0
novel_miR_447	16.704	29.0833	20.8823	97.7087	903.151	0	0	0	0	0	0	7.72421	7.89349	0	6.012	3.6002	12.9774	4.72492	0	0	0	0	5.92143	0
novel_miR_475	16.704	19.3889	10.4411	0	366.905	0	0	46.2251	43.9435	0	0	0	5.26233	18.6975	33.066	7.20041	12.9774	4.72492	17.3816	37.5089	20.3513	46.9131	47.3715	11.8002
novel_miR_512	16.704	0	0	97.7087	0	0	0	0	208.732	0	0	0	10.5247	42.0694	12.024	0	12.9774	155.922	182.507	12.503	250.999	727.153	136.193	660.814
novel_miR_518	16.704	4.84722	31.3234	0	684.419	0	0	0	43.9435	0	0	0	0	0	0	0	0	0	0	0	0	0	0	0
novel_miR_525	16.704	24.2361	20.8823	0	0	0	358.177	0	32.9576	0	0	7.72421	18.4181	14.0231	69.138	10.8006	12.9774	23.6246	8.69082	31.2574	33.9188	0	41.45	11.8002
novel_miR_530	16.704	4.84722	0	0	0	0	0	0	32.9576	0	0	0	39.4675	60.767	60.12	46.8027	73.5386	80.3236	86.9082	68.7663	94.9726	140.739	112.507	129.803
novel_miR_554	16.704	4.84722	31.3234	0	684.419	0	0	0	43.9435	0	0	0	0	0	0	0	0	0	0	0	0	0	0	0
novel_miR_558	16.704	24.2361	10.4411	0	366.905	0	0	46.2251	43.9435	0	0	0	13.1558	23.3719	33.066	3.6002	30.2806	4.72492	17.3816	37.5089	33.9188	11.7283	47.3715	23.6005
novel_miR_580	16.704	0	0	0	0	0	0	0	0	0	0	0	197.337	219.696	192.384	212.412	211.964	264.595	78.2173	256.311	169.594	246.294	153.957	165.203
novel_miR_600	16.704	19.3889	10.4411	0	366.905	0	0	46.2251	43.9435	0	0	0	5.26233	18.6975	30.06	3.6002	12.9774	9.44983	17.3816	37.5089	20.3513	11.7283	29.6072	11.8002
novel_miR_605	16.704	9.69443	0	0	0	0	0	323.576	87.887	0	0	0	107.878	855.412	264.528	252.014	384.996	944.983	869.082	556.382	841.186	3096.27	686.886	1522.23
novel_miR_617	16.704	0	0	0	0	0	0	0	0	0	2009.22	0	799.874	934.877	1058.11	860.449	1968.24	949.708	3232.98	2213.03	3215.5	2310.47	2113.95	2855.66
novel_miR_620	16.704	29.0833	0	0	0	0	133.037	0	98.8728	0	554.928	0	47.3609	224.37	159.318	97.2055	129.774	151.197	69.5265	93.7723	156.026	246.294	325.679	377.608
novel_miR_637	16.704	29.0833	0	24.4272	0	0	0	0	0	0	0	0	47.3609	238.394	81.162	79.2045	99.4934	174.822	130.362	68.7663	203.513	211.109	112.507	106.202
novel_miR_644	16.704	19.3889	0	0	0	4714.51	0	0	0	0	0	7.72421	55.2544	518.856	270.54	115.207	255.222	274.045	208.58	62.5148	183.161	762.338	574.379	389.408
novel_miR_694	16.704	24.2361	20.8823	0	190.508	0	0	0	0	0	0	0	0	0	6.012	3.6002	4.3258	4.72492	0	0	0	0	0	0
novel_miR_702	16.704	9.69443	0	48.8544	0	20.1475	0	0	98.8728	0	0	0	57.8856	177.627	102.204	68.4039	129.774	113.398	139.053	87.5208	156.026	281.479	165.8	271.406
novel_miR_708	16.704	19.3889	10.4411	0	366.905	0	0	46.2251	43.9435	0	0	0	5.26233	18.6975	36.072	3.6002	12.9774	4.72492	17.3816	37.5089	20.3513	11.7283	35.5286	11.8002
novel_miR_713	16.704	19.3889	10.4411	0	366.905	0	0	46.2251	43.9435	0	0	0	5.26233	18.6975	30.06	3.6002	12.9774	9.44983	17.3816	37.5089	20.3513	11.7283	29.6072	11.8002
novel_miR_719	16.704	24.2361	20.8823	0	190.508	0	0	0	0	0	0	0	0	0	6.012	3.6002	4.3258	4.72492	0	0	0	0	0	0
novel_miR_74	16.704	19.3889	20.8823	0	366.905	0	0	46.2251	43.9435	0	0	0	5.26233	18.6975	30.06	14.4008	12.9774	4.72492	17.3816	37.5089	20.3513	11.7283	23.6857	11.8002
novel_miR_83	16.704	33.9305	31.3234	0	0	0	133.037	0	98.8728	0	554.928	0	76.3037	275.789	195.39	118.807	138.426	203.171	121.671	131.281	169.594	410.49	473.715	590.012
novel_miR_119	8.35199	0	0	24.4272	0	0	0	0	0	0	0	0	21467.7	22717.5	23675.3	21748.8	16857.7	16948.3	43932.1	33470.4	39284.7	29660.8	21944.8	29359
novel_miR_122	8.35199	14.5416	10.4411	0	0	0	0	0	21.9717	1643.35	3769.69	30.8969	0	0	0	0	0	0	0	0	0	0	0	0
novel_miR_133	8.35199	0	0	0	0	0	0	0	54.9294	0	0	0	920.907	719.855	796.59	766.844	956.002	741.812	973.371	750.178	1037.91	633.327	746.101	967.62
novel_miR_17	8.35199	14.5416	41.7646	0	0	0	0	0	21.9717	428.1	0	0	47.3609	18.6975	30.06	46.8027	38.9322	33.0744	17.3816	18.7545	40.7025	23.4566	23.6857	35.4007
novel_miR_183	8.35199	14.5416	0	0	0	0	0	0	0	0	0	0	42.0986	200.998	93.186	43.2025	73.5386	85.0485	69.5265	68.7663	101.756	211.109	183.564	200.604
novel_miR_196	8.35199	24.2361	10.4411	24.4272	1150.11	1027.52	0	0	10.9859	0	0	0	2.63116	0	6.012	0	0	0	0	0	0	0	0	0
novel_miR_199	8.35199	4.84722	0	24.4272	2173.21	0	0	0	0	0	0	7.72421	0	0	0	0	0	0	0	0	0	0	0	0
novel_miR_205	8.35199	0	0	0	0	0	0	0	0	1891.93	0	0	0	0	0	0	0	0	0	0	0	0	0	0
novel_miR_214	8.35199	4.84722	0	0	0	0	0	0	0	0	0	0	1426.09	2374.59	1340.68	1814.5	2322.96	1828.54	3936.94	3850.91	3168.01	2486.4	1954.07	2442.65
novel_miR_23	8.35199	4.84722	31.3234	0	0	0	0	0	0	0	0	6835.93	0	0	0	7.20041	0	0	0	0	0	0	0	0
novel_miR_239	8.35199	24.2361	0	0	1065.44	0	0	0	0	0	0	0	7.89349	0	0	0	0	0	0	0	0	0	0	0
novel_miR_268	8.35199	0	0	0	0	0	0	0	54.9294	0	0	0	920.907	719.855	796.59	766.844	956.002	741.812	973.371	750.178	1037.91	633.327	746.101	967.62
novel_miR_281	8.35199	14.5416	10.4411	0	0	0	0	0	21.9717	1643.35	3769.69	30.8969	0	0	0	0	0	0	0	0	0	0	0	0
novel_miR_30	8.35199	0	0	0	0	0	0	0	54.9294	0	0	0	920.907	719.855	796.59	766.844	956.002	741.812	973.371	750.178	1037.91	633.327	746.101	967.62
novel_miR_316	8.35199	4.84722	0	97.7087	1079.55	0	0	0	0	0	0	15.4484	2.63116	0	0	0	0	0	0	0	0	0	0	0
novel_miR_320	8.35199	24.2361	52.2057	0	0	0	0	0	21.9717	428.1	0	0	42.0986	14.0231	33.066	46.8027	38.9322	28.3495	17.3816	18.7545	40.7025	23.4566	17.7643	35.4007
novel_miR_337	8.35199	0	0	0	0	0	0	0	54.9294	0	0	0	920.907	719.855	796.59	766.844	956.002	741.812	973.371	750.178	1037.91	633.327	746.101	967.62
novel_miR_348	8.35199	0	0	0	0	0	0	0	0	0	0	0	139.452	551.577	318.636	140.408	462.861	434.692	278.106	187.545	569.835	1149.37	538.851	873.218
novel_miR_370	8.35199	0	0	0	0	0	0	0	54.9294	0	0	0	920.907	719.855	796.59	766.844	956.002	741.812	973.371	750.178	1037.91	633.327	746.101	967.62
novel_miR_389	8.35199	0	0	0	0	0	0	0	0	0	0	1204.98	0	0	3.006	0	0	4.72492	8.69082	0	0	0	0	0
novel_miR_403	8.35199	0	0	0	0	0	0	0	54.9294	0	0	0	920.907	719.855	796.59	766.844	956.002	741.812	973.371	750.178	1037.91	633.327	746.101	967.62
novel_miR_418	8.35199	4.84722	10.4411	0	656.196	0	0	161.788	0	0	440.116	15.4484	0	0	0	0	0	0	0	0	0	0	0	0
novel_miR_422	8.35199	43.6249	31.3234	48.8544	0	0	0	161.788	76.9011	0	0	3128.31	0	0	0	3.6002	0	0	0	0	6.78375	11.7283	0	0
novel_miR_424	8.35199	0	0	0	0	2619.17	0	0	0	0	0	0	0	0	0	0	0	0	0	0	0	0	0	0
novel_miR_468	8.35199	48.4722	0	0	0	0	0	0	87.887	0	0	2556.72	0	0	0	0	0	0	0	0	0	0	0	0
novel_miR_487	8.35199	14.5416	31.3234	24.4272	0	0	0	0	219.717	0	0	0	34.2051	9.34877	45.09	10.8006	21.629	23.6246	52.1449	56.2634	33.9188	23.4566	29.6072	47.201
novel_miR_492	8.35199	24.2361	52.2057	0	0	0	0	0	21.9717	428.1	0	0	42.0986	14.0231	33.066	46.8027	38.9322	28.3495	17.3816	18.7545	40.7025	23.4566	17.7643	35.4007
novel_miR_501	8.35199	33.9305	83.5291	0	0	0	0	0	0	0	0	0	631.479	588.972	745.488	604.834	674.825	576.44	651.811	1137.77	658.024	633.327	1036.25	896.819
novel_miR_506	8.35199	0	0	3444.23	0	0	0	0	0	0	0	0	0	0	0	0	0	0	0	0	0	0	0	0
novel_miR_510	8.35199	14.5416	31.3234	24.4272	0	0	0	0	219.717	0	0	0	34.2051	9.34877	45.09	10.8006	21.629	23.6246	52.1449	56.2634	33.9188	23.4566	29.6072	47.201
novel_miR_517	8.35199	14.5416	0	0	0	0	0	0	0	0	0	0	42.0986	200.998	93.186	43.2025	73.5386	85.0485	69.5265	68.7663	101.756	211.109	183.564	200.604
novel_miR_519	8.35199	0	0	0	0	0	0	0	0	0	0	8419.39	31.574	74.7901	36.072	21.6012	38.9322	80.3236	69.5265	87.5208	94.9726	187.652	76.9786	141.603
novel_miR_549	8.35199	9.69443	0	48.8544	0	0	0	0	0	0	4248.07	38.6211	42.0986	0	0	10.8006	43.258	18.8997	8.69082	0	27.135	0	0	35.4007
novel_miR_550	8.35199	4.84722	0	0	0	0	0	0	0	0	0	1204.98	0	4.67438	6.012	0	0	4.72492	8.69082	6.25148	0	0	29.6072	0
novel_miR_59	8.35199	29.0833	0	97.7087	0	0	409.345	0	76.9011	0	0	0	63.1479	219.696	90.18	68.4039	224.942	212.621	112.981	125.03	332.404	680.24	189.486	295.006
novel_miR_594	8.35199	14.5416	10.4411	0	0	0	0	0	21.9717	1643.35	3769.69	30.8969	0	0	0	21.6012	4.3258	0	17.3816	0	27.135	11.7283	5.92143	0
novel_miR_62	8.35199	0	41.7646	24.4272	0	0	0	0	43.9435	0	0	0	65.7791	144.906	144.288	90.0051	129.774	89.7734	434.541	231.305	271.35	281.479	444.108	401.208
novel_miR_693	8.35199	4.84722	10.4411	0	656.196	0	0	161.788	0	0	440.116	15.4484	0	0	0	0	0	0	0	0	0	0	0	0
novel_miR_7	8.35199	14.5416	31.3234	24.4272	0	0	0	0	219.717	0	0	0	34.2051	9.34877	45.09	10.8006	21.629	23.6246	52.1449	56.2634	33.9188	23.4566	29.6072	47.201
novel_miR_9	8.35199	63.0138	62.6468	146.563	726.754	0	0	0	109.859	0	0	10721.2	5.26233	14.0231	0	0	4.3258	0	43.4541	0	61.0538	58.6414	5.92143	11.8002
tae-miR9781	0	0	0	0	0	0	0	0	0	0	0	0	0	0	0	3.6002	0	0	0	0	13.5675	0	0	0
tae-miR9783	0	4.84722	0	0	0	0	0	0	0	0	0	0	2.63116	0	6.012	0	21.629	0	0	6.25148	6.78375	0	11.8429	0
novel_miR_1	0	4.84722	10.4411	0	0	0	0	0	10.9859	0	0	0	7.89349	28.0463	18.036	10.8006	47.5838	51.9741	26.0724	25.0059	74.6213	140.739	82.9001	59.0012
novel_miR_101	0	0	0	24.4272	0	0	0	254.238	153.802	0	0	0	0	0	3.006	0	0	0	399.778	100.024	617.322	351.848	977.037	625.413
novel_miR_104	0	0	0	0	0	0	0	0	0	0	0	0	218.387	565.6	423.846	356.42	558.028	363.818	0	356.335	0	0	0	0
novel_miR_106	0	0	0	0	945.486	0	0	0	0	0	0	0	0	0	0	0	0	0	0	0	0	0	0	0
novel_miR_107	0	0	0	97.7087	1291.22	0	0	0	0	0	0	23.1726	0	0	0	0	0	0	0	0	0	0	0	0
novel_miR_108	0	0	0	0	0	0	0	0	0	2582.41	0	0	0	0	0	0	0	0	0	0	0	0	0	0
novel_miR_109	0	0	0	0	0	0	0	0	0	0	0	0	18.4181	74.7901	21.042	0	43.258	37.7993	78.2173	18.7545	74.6213	117.283	65.1358	106.202
novel_miR_11	0	0	0	0	0	0	0	0	0	0	0	0	13.1558	299.16	117.234	10.8006	47.5838	42.5242	17.3816	12.503	13.5675	11.7283	71.0572	0
novel_miR_110	0	0	0	0	0	0	0	0	0	0	0	0	5.26233	182.301	90.18	43.2025	90.8418	85.0485	139.053	81.2693	203.513	258.022	225.015	153.403
novel_miR_116	0	4.84722	0	0	0	1027.52	0	0	0	0	0	0	5.26233	4.67438	9.018	7.20041	4.3258	4.72492	17.3816	6.25148	13.5675	11.7283	5.92143	11.8002
novel_miR_117	0	0	0	0	0	0	0	0	0	0	0	0	10.5247	93.4877	30.06	10.8006	30.2806	56.699	26.0724	6.25148	47.4863	58.6414	47.3715	35.4007
novel_miR_118	0	0	0	0	0	0	0	0	0	0	0	0	99.9842	182.301	99.198	147.608	246.571	89.7734	860.391	262.562	854.753	903.078	390.815	389.408
novel_miR_12	0	0	0	97.7087	1150.11	0	0	0	0	0	0	0	0	0	0	0	0	0	0	0	0	0	0	0
novel_miR_121	0	0	0	0	0	0	0	0	0	0	0	0	26.3116	18.6975	9.018	25.2014	30.2806	14.1747	60.8357	18.7545	47.4863	46.9131	47.3715	106.202
novel_miR_126	0	0	0	0	0	0	0	0	54.9294	0	1798.73	15.4484	0	0	0	0	0	0	0	0	0	0	0	0
novel_miR_127	0	0	0	0	0	926.784	0	0	0	0	0	0	0	0	0	0	0	0	0	0	0	0	0	0
novel_miR_132	0	0	0	0	0	0	0	0	0	0	0	0	152.607	116.86	216.432	126.007	246.571	108.673	269.415	168.79	278.134	258.022	325.679	247.805
novel_miR_134	0	0	0	0	0	0	0	0	0	0	0	5067.08	0	0	0	0	0	0	0	0	0	0	0	0
novel_miR_139	0	24.2361	0	97.7087	1199.5	0	0	0	76.9011	0	0	0	0	0	0	0	0	0	0	0	0	0	0	0
novel_miR_140	0	4.84722	0	0	0	0	102.336	0	0	0	153.084	0	202.6	107.511	201.402	165.609	289.829	89.7734	121.671	531.376	67.8375	70.3697	88.8215	129.803
novel_miR_145	0	0	0	0	0	0	0	0	0	0	0	2448.58	2.63116	0	0	0	0	0	8.69082	0	0	0	0	0
novel_miR_147	0	0	0	0	0	0	0	0	0	1201.44	0	0	0	0	0	0	0	0	0	0	0	0	0	0
novel_miR_149	0	0	0	73.2815	1107.77	0	0	0	0	0	0	0	0	0	0	0	0	0	0	0	0	0	0	0
novel_miR_15	0	0	10.4411	0	0	0	0	0	0	0	0	6526.96	0	0	0	0	0	0	0	0	0	0	11.8429	0
novel_miR_150	0	4.84722	0	0	0	0	0	0	0	0	4305.48	15.4484	0	0	0	0	0	0	0	0	0	0	0	0
novel_miR_152	0	0	0	170.99	874.928	0	0	0	0	0	0	7.72421	0	0	0	0	0	0	0	0	0	0	0	0
novel_miR_154	0	0	0	0	0	0	0	0	0	0	0	0	10.5247	88.8133	21.042	10.8006	30.2806	56.699	17.3816	6.25148	47.4863	58.6414	41.45	35.4007
novel_miR_155	0	0	0	0	0	0	0	0	0	0	0	0	15.787	28.0463	48.096	46.8027	43.258	28.3495	634.43	250.059	312.053	363.577	124.35	153.403
novel_miR_16	0	14.5416	0	0	0	0	0	0	0	0	0	0	42.0986	74.7901	45.09	57.6033	82.1902	94.4983	130.362	212.55	257.783	129.011	148.036	106.202
novel_miR_160	0	0	0	0	0	0	0	0	0	0	0	0	113.14	126.208	153.306	122.407	125.448	132.298	530.14	193.796	339.188	281.479	349.365	318.607
novel_miR_166	0	4.84722	0	0	0	0	0	0	0	0	0	2008.3	0	0	0	0	0	0	0	0	0	0	0	0
novel_miR_167	0	0	0	0	0	0	0	0	0	0	0	5437.85	0	0	0	0	0	0	0	0	0	0	0	0
novel_miR_169	0	0	31.3234	0	0	0	0	0	0	0	0	0	60.5168	411.346	535.068	46.8027	186.009	259.87	86.9082	137.533	47.4863	222.837	746.101	118.002
novel_miR_170	0	0	0	0	0	0	0	0	0	0	0	1629.81	0	0	0	0	0	0	0	0	0	0	0	0
novel_miR_171	0	0	0	0	0	0	0	0	0	2679.08	0	0	0	0	0	0	0	0	0	0	0	0	0	0
novel_miR_172	0	0	0	73.2815	1368.84	20.1475	0	0	0	0	0	0	0	0	0	0	0	0	0	0	0	0	0	0
novel_miR_173	0	4.84722	0	0	246.955	584.277	0	0	0	0	57.4064	0	0	0	0	0	0	0	0	0	0	0	0	0
novel_miR_174	0	0	0	0	536.246	0	0	0	0	0	0	7.72421	0	0	0	0	0	0	0	0	0	0	0	0
novel_miR_175	0	4.84722	0	0	0	0	0	0	0	0	0	0	4249.33	4945.5	3435.86	4284.24	6159.94	5032.03	9533.82	6814.12	8635.72	10379.5	5560.23	8354.57
novel_miR_177	0	9.69443	0	24.4272	1150.11	0	0	11.5563	0	0	0	7.72421	0	0	0	0	0	0	0	0	0	0	0	0
novel_miR_178	0	0	0	0	0	0	0	0	0	0	19.1355	0	21.0493	121.534	51.102	21.6012	69.2128	61.4239	52.1449	43.7604	108.54	129.011	136.193	106.202
novel_miR_179	0	0	0	0	0	1551.36	0	0	0	0	0	0	0	0	0	0	0	0	0	0	0	0	0	0
novel_miR_180	0	0	0	0	0	0	0	0	0	0	0	1089.11	0	0	3.006	0	0	0	0	6.25148	0	0	0	0
novel_miR_181	0	0	0	0	536.246	0	0	0	0	0	0	7.72421	0	0	0	0	0	0	0	0	0	0	0	0
novel_miR_182	0	0	0	0	0	0	0	0	54.9294	0	1798.73	15.4484	0	0	0	0	0	0	0	0	0	0	0	0
novel_miR_184	0	0	0	0	0	0	0	0	0	911.439	0	0	0	0	0	0	0	0	0	0	0	0	0	0
novel_miR_185	0	0	0	0	0	0	0	0	0	0	0	0	26.3116	18.6975	9.018	25.2014	30.2806	14.1747	60.8357	18.7545	47.4863	46.9131	47.3715	106.202
novel_miR_186	0	4.84722	0	24.4272	578.581	0	0	0	0	0	0	0	0	0	0	0	0	0	0	0	0	0	0	0
novel_miR_189	0	0	0	0	0	0	0	0	0	0	19.1355	0	49.9921	60.767	51.102	86.4049	147.077	47.2492	8.69082	606.394	305.269	35.1848	76.9786	11.8002
novel_miR_19	0	0	0	0	0	5540.56	0	0	0	0	0	0	5.26233	9.34877	18.036	0	21.629	18.8997	17.3816	12.503	0	23.4566	17.7643	70.8015
novel_miR_190	0	0	0	0	0	0	0	0	0	1822.88	0	0	0	0	0	0	0	0	0	0	0	0	0	0
novel_miR_193	0	0	0	0	0	4190.68	0	0	0	0	0	0	0	0	0	0	0	0	0	0	0	0	0	0
novel_miR_195	0	0	0	0	0	0	0	0	0	0	0	0	99.9842	182.301	99.198	147.608	246.571	89.7734	860.391	262.562	854.753	903.078	390.815	389.408
novel_miR_197	0	0	0	24.4272	1848.64	20.1475	0	0	0	0	0	7.72421	0	9.34877	0	3.6002	0	0	26.0724	0	0	0	0	0
novel_miR_200	0	0	0	0	0	0	0	0	0	0	0	0	13.1558	46.7438	33.066	21.6012	47.5838	33.0744	60.8357	81.2693	40.7025	70.3697	41.45	35.4007
novel_miR_204	0	0	0	0	0	0	0	0	0	0	0	0	1362.94	1238.71	1818.63	1231.27	2214.81	1148.15	5275.33	5119.97	6600.59	2556.76	4227.9	3056.26
novel_miR_206	0	0	0	0	0	0	0	0	0	0	0	0	31.574	28.0463	57.114	14.4008	47.5838	9.44983	173.816	150.036	47.4863	46.9131	82.9001	59.0012
novel_miR_207	0	0	0	0	381.017	0	0	0	0	0	0	0	71.0414	70.1157	96.192	86.4049	47.5838	33.0744	52.1449	50.0119	128.891	117.283	195.407	82.6017
novel_miR_210	0	0	0	0	0	0	0	0	0	925.248	0	0	0	0	0	0	0	0	0	0	0	0	0	0
novel_miR_213	0	0	0	0	0	0	0	0	0	0	0	3761.69	0	0	0	0	0	0	0	0	0	0	0	0
novel_miR_219	0	0	0	24.4272	1164.22	0	0	0	0	0	0	0	0	0	0	0	0	0	0	0	0	0	0	0
novel_miR_22	0	0	0	0	0	0	0	0	0	2126.69	0	0	0	0	0	0	0	0	0	0	0	0	0	0
novel_miR_221	0	0	0	43309.4	0	0	0	0	0	0	0	0	0	0	0	0	0	0	0	0	0	0	0	0
novel_miR_223	0	4.84722	0	0	0	1027.52	0	0	0	0	0	0	5.26233	4.67438	9.018	7.20041	4.3258	4.72492	17.3816	6.25148	13.5675	11.7283	5.92143	11.8002
novel_miR_225	0	0	0	0	0	0	0	0	0	0	19.1355	0	21.0493	121.534	51.102	21.6012	69.2128	61.4239	52.1449	43.7604	108.54	129.011	136.193	106.202
novel_miR_226	0	0	0	0	0	0	0	0	0	0	0	0	89.4596	14.0231	39.078	68.4039	138.426	28.3495	191.198	93.7723	244.215	70.3697	41.45	59.0012
novel_miR_237	0	0	0	0	0	0	0	0	0	0	2851.18	54.0695	0	0	0	0	0	0	0	0	0	0	0	0
novel_miR_238	0	0	0	0	938.43	0	0	0	0	0	0	15.4484	0	0	0	0	0	0	0	0	0	0	0	0
novel_miR_24	0	0	0	0	0	0	0	0	0	0	0	3800.31	0	0	0	0	0	0	0	0	0	0	0	0
novel_miR_240	0	0	0	73.2815	557.414	0	0	0	0	0	0	0	0	0	0	0	0	0	0	0	0	0	5.92143	0
novel_miR_241	0	0	0	0	0	0	61.4018	0	0	0	0	0	5.26233	37.3951	21.042	10.8006	21.629	23.6246	34.7633	25.0059	54.27	93.8262	47.3715	47.201
novel_miR_242	0	4.84722	10.4411	0	0	0	0	0	43.9435	0	0	4016.59	18.4181	60.767	45.09	25.2014	51.9096	42.5242	60.8357	0	74.6213	117.283	207.25	188.804
novel_miR_245	0	0	0	0	0	0	0	0	0	0	19.1355	0	21.0493	121.534	51.102	21.6012	64.887	61.4239	52.1449	43.7604	108.54	129.011	130.272	94.402
novel_miR_246	0	4.84722	0	0	0	0	0	0	0	0	0	0	4249.33	4945.5	3435.86	4284.24	6159.94	5032.03	9533.82	6814.12	8635.72	10379.5	5560.23	8354.57
novel_miR_249	0	0	0	0	0	0	0	0	0	0	0	0	1005.1	65.4414	63.126	39.6022	34.6064	113.398	8.69082	868.956	135.675	0	76.9786	23.6005
novel_miR_250	0	0	0	0	0	0	0	0	0	2858.6	0	0	0	0	0	0	0	0	0	0	0	0	0	0
novel_miR_252	0	0	0	73.2815	557.414	0	0	0	0	0	0	0	0	0	0	0	0	0	0	0	0	0	5.92143	0
novel_miR_255	0	4.84722	0	0	0	0	0	0	0	0	0	2417.68	0	18.6975	36.072	0	8.6516	23.6246	0	31.2574	33.9188	11.7283	23.6857	0
novel_miR_256	0	0	0	0	0	0	0	0	0	0	0	8295.81	0	0	0	0	0	0	0	0	0	0	0	0
novel_miR_257	0	24.2361	0	0	1439.4	0	0	0	0	0	0	7.72421	0	0	0	0	4.3258	0	0	0	0	0	0	0
novel_miR_258	0	4.84722	0	0	0	0	102.336	0	0	0	153.084	0	168.394	98.162	192.384	147.608	229.268	56.699	86.9082	431.352	54.27	93.8262	76.9786	70.8015
novel_miR_262	0	0	0	0	0	0	0	0	0	0	0	0	218.387	565.6	423.846	356.42	558.028	363.818	0	356.335	0	0	0	0
novel_miR_263	0	0	0	24.4272	1100.72	0	0	0	0	0	0	0	0	0	0	0	0	0	0	0	0	0	0	0
novel_miR_265	0	4.84722	0	0	910.207	20.1475	0	0	0	0	0	0	0	0	0	0	0	0	0	0	0	0	0	0
novel_miR_266	0	0	0	0	0	0	0	0	0	0	0	2541.27	0	0	0	0	0	0	0	0	0	0	0	0
novel_miR_267	0	0	0	0	1051.32	0	0	0	0	0	0	0	0	0	0	0	0	0	0	0	0	0	0	0
novel_miR_269	0	0	0	24.4272	543.302	0	0	0	0	0	0	0	0	0	3.006	3.6002	4.3258	4.72492	0	0	0	0	5.92143	0
novel_miR_270	0	0	0	0	0	0	0	0	0	2264.79	0	0	0	4.67438	0	0	12.9774	18.8997	0	0	0	0	23.6857	0
novel_miR_275	0	0	0	0	0	0	0	0	0	0	0	5275.64	0	0	0	0	0	0	0	0	0	0	0	0
novel_miR_276	0	0	0	0	0	0	0	0	0	0	0	0	28.9428	18.6975	9.018	25.2014	30.2806	14.1747	60.8357	18.7545	47.4863	46.9131	47.3715	106.202
novel_miR_277	0	0	0	0	0	0	0	0	0	0	0	0	313.108	331.881	486.972	306.017	341.738	278.77	504.067	637.651	712.294	410.49	663.201	814.217
novel_miR_278	0	0	0	48.8544	1164.22	0	0	0	0	0	0	0	0	0	0	0	0	0	0	0	0	0	0	0
novel_miR_279	0	0	0	0	0	0	0	0	0	0	0	2255.47	0	0	0	0	0	0	0	0	0	0	0	0
novel_miR_28	0	33.9305	31.3234	0	0	0	81.8691	23.1126	0	0	0	0	44.7298	308.509	99.198	93.6053	134.1	165.372	147.744	143.784	407.025	328.392	124.35	330.407
novel_miR_280	0	0	0	0	0	0	0	0	76.9011	0	0	5067.08	0	0	0	0	0	0	0	0	13.5675	0	0	0
novel_miR_282	0	0	0	0	0	0	0	0	0	2540.98	0	0	0	0	0	0	0	0	0	0	0	0	0	0
novel_miR_284	0	0	0	0	0	0	0	0	0	0	0	0	352.576	271.114	279.558	284.416	263.874	633.139	147.744	456.358	203.513	351.848	290.15	70.8015
novel_miR_287	0	0	0	0	0	0	0	0	0	0	0	0	339.42	579.623	426.852	345.62	506.119	415.793	1494.82	381.341	1356.75	1102.46	598.065	1286.23
novel_miR_289	0	0	62.6468	0	0	0	0	0	32.9576	0	1875.28	9315.4	0	0	0	0	0	0	0	0	0	0	0	0
novel_miR_291	0	0	0	0	0	0	61.4018	0	0	0	0	0	5.26233	37.3951	21.042	10.8006	21.629	23.6246	34.7633	25.0059	54.27	93.8262	47.3715	47.201
novel_miR_293	0	0	0	0	0	0	0	0	0	925.248	0	0	0	0	0	0	0	0	0	0	0	0	0	0
novel_miR_294	0	0	0	0	0	0	0	0	0	621.435	0	0	0	0	0	0	0	0	0	0	0	0	0	0
novel_miR_296	0	0	0	0	0	0	0	0	0	0	0	0	21.0493	182.301	33.066	36.002	69.2128	70.8737	260.724	100.024	223.864	469.131	242.779	236.005
novel_miR_297	0	0	0	0	0	0	0	0	0	1836.69	0	0	0	0	0	0	0	0	0	0	0	0	0	0
novel_miR_298	0	0	0	0	0	0	0	0	0	0	0	0	18.4181	74.7901	21.042	0	43.258	37.7993	78.2173	18.7545	74.6213	117.283	65.1358	106.202
novel_miR_299	0	0	0	0	0	0	0	0	0	0	0	7.72421	2094.41	1879.1	1908.81	2192.52	2167.23	2064.79	4971.15	3257.02	4355.17	3940.7	3209.42	4672.9
novel_miR_3	0	9.69443	10.4411	0	0	0	0	0	0	0	0	0	0	70.1157	78.156	36.002	38.9322	113.398	86.9082	0	176.378	457.403	254.622	259.605
novel_miR_300	0	4.84722	0	0	0	0	0	0	0	0	38.2709	0	34.2051	56.0926	60.12	61.2035	34.6064	56.699	165.125	93.7723	176.378	175.924	153.957	188.804
novel_miR_301	0	4.84722	0	0	0	1027.52	0	0	0	0	0	0	5.26233	4.67438	9.018	7.20041	4.3258	4.72492	17.3816	6.25148	13.5675	11.7283	5.92143	11.8002
novel_miR_304	0	63.0138	0	0	0	0	2282.1	0	0	0	0	0	0	0	0	0	0	18.8997	0	0	0	0	0	0
novel_miR_307	0	0	0	0	0	0	0	0	0	0	0	5437.85	0	0	0	0	0	0	0	0	0	0	0	0
novel_miR_309	0	0	0	0	0	0	0	0	0	0	0	0	49.9921	163.603	138.276	82.8047	346.064	127.573	8.69082	0	6.78375	11.7283	0	0
novel_miR_31	0	0	0	0	0	0	0	0	0	0	0	0	113.14	126.208	153.306	122.407	125.448	132.298	530.14	193.796	339.188	281.479	349.365	318.607
novel_miR_310	0	0	10.4411	0	0	0	0	80.894	54.9294	0	0	0	65.7791	56.0926	93.186	129.607	125.448	80.3236	34.7633	156.287	88.1888	117.283	260.543	129.803
novel_miR_312	0	0	0	0	0	0	0	0	0	1781.45	0	0	0	0	0	0	0	0	0	0	0	0	0	0
novel_miR_313	0	0	0	24.4272	303.402	0	0	0	0	0	0	0	0	0	0	0	0	0	0	0	0	0	0	0
novel_miR_315	0	0	0	0	0	0	0	0	0	0	0	0	44.7298	313.184	177.354	93.6053	177.358	103.948	278.106	156.287	610.538	738.882	544.772	413.009
novel_miR_318	0	0	0	0	0	0	0	0	0	0	0	556.143	0	0	0	0	0	0	0	0	0	0	0	0
novel_miR_319	0	0	0	0	0	0	0	0	0	0	0	0	44.7298	32.7207	33.066	21.6012	38.9322	37.7993	26.0724	43.7604	61.0538	93.8262	94.743	106.202
novel_miR_323	0	0	0	0	0	0	0	0	0	0	0	0	73.6726	70.1157	99.198	57.6033	99.4934	80.3236	225.961	256.311	183.161	387.033	76.9786	153.403
novel_miR_324	0	0	0	24.4272	0	0	0	11.5563	0	0	19.1355	0	3386.31	3603.95	6517.01	2624.55	2621.44	1025.31	6118.33	9933.61	7333.24	2310.47	4808.2	2607.85
novel_miR_325	0	0	0	36323.2	0	0	0	0	10.9859	0	0	15.4484	10.5247	60.767	48.096	21.6012	17.3032	51.9741	17.3816	37.5089	74.6213	82.098	94.743	118.002
novel_miR_328	0	0	0	0	0	0	0	0	0	0	19.1355	0	49.9921	60.767	51.102	86.4049	147.077	47.2492	8.69082	606.394	305.269	35.1848	76.9786	11.8002
novel_miR_329	0	0	0	0	0	0	0	0	0	0	0	0	13.1558	299.16	117.234	10.8006	47.5838	42.5242	17.3816	12.503	13.5675	11.7283	71.0572	0
novel_miR_33	0	0	0	0	0	0	0	0	0	0	0	0	15.787	32.7207	60.12	25.2014	34.6064	28.3495	34.7633	43.7604	27.135	11.7283	183.564	23.6005
novel_miR_330	0	0	0	24.4272	543.302	0	0	0	0	0	0	0	0	0	3.006	3.6002	0	4.72492	0	0	0	0	5.92143	0
novel_miR_332	0	0	0	73.2815	1150.11	0	0	0	0	0	0	0	0	0	0	0	0	0	0	0	0	0	0	0
novel_miR_333	0	0	0	0	0	0	0	0	0	0	0	0	663.053	598.321	682.362	705.64	1263.13	704.012	3224.29	1544.12	2408.23	2228.37	1154.68	1746.44
novel_miR_334	0	0	0	0	557.414	40.295	0	0	0	0	0	0	13.1558	4.67438	12.024	28.8016	4.3258	14.1747	52.1449	75.0178	40.7025	35.1848	29.6072	118.002
novel_miR_336	0	0	0	0	416.296	0	0	0	0	0	0	0	0	0	0	0	0	0	0	0	0	0	0	0
novel_miR_339	0	0	0	24.4272	938.43	0	0	0	0	0	0	7.72421	0	0	0	0	0	0	0	0	0	0	0	0
novel_miR_341	0	0	0	0	218.732	0	0	0	0	0	0	0	0	0	0	0	0	0	0	0	0	0	0	0
novel_miR_344	0	0	0	24.4272	0	0	0	0	76.9011	0	0	0	13.1558	607.67	300.6	32.4018	160.055	321.294	373.705	56.2634	658.024	1829.61	1130.99	920.419
novel_miR_345	0	0	0	0	0	0	0	0	0	0	0	0	13.1558	299.16	117.234	10.8006	47.5838	42.5242	17.3816	12.503	13.5675	11.7283	71.0572	0
novel_miR_346	0	0	0	0	0	0	0	0	0	0	0	2185.95	0	0	0	0	0	0	0	0	0	0	0	0
novel_miR_349	0	0	0	24.4272	0	0	0	0	0	0	0	0	3454.72	1089.13	2221.43	2235.73	6493.03	1894.69	2555.1	5307.51	2313.26	2005.54	1883.02	1793.64
novel_miR_350	0	0	0	0	0	0	0	0	0	0	0	5252.47	0	0	0	0	4.3258	0	0	0	0	0	0	0
novel_miR_353	0	0	0	73.2815	1474.68	0	0	0	0	0	0	7.72421	0	0	0	0	0	0	0	0	0	0	0	0
novel_miR_354	0	0	0	0	0	0	0	0	0	0	0	0	47.3609	37.3951	84.168	50.4029	82.1902	37.7993	52.1449	750.178	47.4863	35.1848	23.6857	59.0012
novel_miR_355	0	0	0	48.8544	1270.06	0	0	0	0	0	0	7.72421	0	0	0	0	0	0	0	0	0	0	0	0
novel_miR_359	0	0	0	24.4272	536.246	0	0	0	0	0	0	0	0	0	0	0	0	0	0	0	0	0	0	0
novel_miR_36	0	0	0	0	0	0	0	0	0	0	0	0	15.787	205.673	129.258	28.8016	129.774	174.822	104.29	87.5208	142.459	516.044	272.386	283.206
novel_miR_361	0	0	0	24.4272	536.246	0	0	0	0	0	0	0	0	0	0	0	0	0	0	0	0	0	0	0
novel_miR_363	0	0	0	0	1001.93	0	0	0	0	0	0	7.72421	0	0	0	0	0	0	0	0	0	0	0	0
novel_miR_37	0	0	0	0	381.017	0	0	0	0	0	0	0	55.2544	60.767	117.234	64.8037	47.5838	51.9741	26.0724	56.2634	67.8375	35.1848	130.272	47.201
novel_miR_371	0	0	0	0	557.414	40.295	0	0	0	0	0	0	13.1558	4.67438	12.024	28.8016	4.3258	14.1747	52.1449	75.0178	40.7025	35.1848	29.6072	118.002
novel_miR_374	0	0	0	0	0	0	0	0	0	0	0	0	10.5247	93.4877	30.06	10.8006	30.2806	56.699	26.0724	6.25148	47.4863	58.6414	47.3715	35.4007
novel_miR_376	0	0	0	0	0	0	0	0	0	0	0	0	15.787	9.34877	12.024	10.8006	12.9774	9.44983	95.599	18.7545	54.27	58.6414	23.6857	23.6005
novel_miR_377	0	0	31.3234	0	0	0	0	0	0	0	0	0	60.5168	411.346	535.068	46.8027	186.009	259.87	86.9082	137.533	47.4863	222.837	746.101	118.002
novel_miR_378	0	0	0	0	0	1309.59	0	0	0	0	0	0	0	0	0	0	0	0	0	0	0	0	0	0
novel_miR_379	0	0	0	73.2815	1114.83	0	0	0	76.9011	0	0	0	0	0	3.006	0	4.3258	0	8.69082	0	20.3513	0	0	0
novel_miR_38	0	0	0	0	0	0	0	0	0	0	19.1355	0	49.9921	60.767	51.102	86.4049	147.077	47.2492	8.69082	606.394	305.269	35.1848	76.9786	11.8002
novel_miR_380	0	0	0	0	218.732	0	0	0	0	0	0	0	0	0	0	0	0	0	0	0	0	0	0	0
novel_miR_382	0	0	0	73.2815	1220.67	0	0	0	0	0	0	15.4484	0	0	0	0	0	0	0	0	0	0	0	0
novel_miR_385	0	4.84722	0	0	0	0	0	404.47	0	0	0	0	10.5247	205.673	141.282	10.8006	90.8418	127.573	8.69082	37.5089	6.78375	140.739	207.25	35.4007
novel_miR_391	0	0	0	0	366.905	0	0	92.4503	0	0	0	0	0	0	0	0	0	0	0	0	0	0	0	0
novel_miR_392	0	0	0	0	0	0	0	0	0	0	0	0	15.787	32.7207	60.12	25.2014	34.6064	28.3495	34.7633	43.7604	27.135	11.7283	183.564	23.6005
novel_miR_398	0	0	0	0	0	0	0	0	0	0	0	0	0	0	3.006	0	0	0	1329.69	837.699	732.645	809.251	746.101	1239.03
novel_miR_399	0	38.7777	41.7646	48.8544	1058.38	0	0	0	0	0	0	15.4484	0	74.7901	33.066	21.6012	12.9774	75.5986	43.4541	12.503	74.6213	23.4566	159.879	94.402
novel_miR_4	0	0	0	0	0	0	0	0	0	0	0	0	15.787	9.34877	12.024	10.8006	12.9774	9.44983	95.599	18.7545	54.27	58.6414	23.6857	23.6005
novel_miR_40	0	0	10.4411	0	0	0	0	80.894	54.9294	0	0	0	65.7791	56.0926	93.186	129.607	125.448	80.3236	34.7633	156.287	88.1888	117.283	260.543	129.803
novel_miR_401	0	0	0	0	0	0	0	0	0	925.248	0	0	0	0	0	0	0	0	0	0	0	0	0	0
novel_miR_402	0	4.84722	20.8823	0	0	0	0	0	0	0	0	386.211	0	0	0	0	0	0	0	0	0	0	0	0
novel_miR_405	0	0	10.4411	0	0	0	0	80.894	54.9294	0	0	0	65.7791	56.0926	93.186	129.607	125.448	80.3236	34.7633	156.287	88.1888	117.283	260.543	129.803
novel_miR_406	0	0	0	0	0	0	0	0	0	1822.88	0	0	0	0	0	0	0	0	0	0	0	0	0	0
novel_miR_408	0	0	0	0	0	0	0	0	0	0	19.1355	0	21.0493	121.534	51.102	21.6012	69.2128	61.4239	52.1449	43.7604	108.54	129.011	136.193	106.202
novel_miR_41	0	0	0	0	0	0	0	0	0	0	0	0	68.4103	9.34877	75.15	61.2035	51.9096	66.1488	243.343	137.533	298.485	23.4566	195.407	188.804
novel_miR_410	0	4.84722	0	0	0	0	0	0	0	0	0	0	18.4181	200.998	45.09	39.6022	112.471	51.9741	173.816	81.2693	94.9726	269.75	53.2929	129.803
novel_miR_414	0	0	0	0	0	0	0	0	0	0	0	0	57.8856	439.392	249.498	90.0051	302.806	269.32	165.125	212.55	312.053	551.229	491.479	448.409
novel_miR_417	0	0	0	0	218.732	0	0	0	0	0	0	0	0	0	0	0	0	0	0	0	0	0	0	0
novel_miR_42	0	0	0	0	0	0	0	0	0	0	0	0	152.607	116.86	216.432	126.007	246.571	108.673	269.415	168.79	278.134	258.022	325.679	247.805
novel_miR_420	0	0	0	73.2815	896.095	0	0	11.5563	0	0	0	7.72421	0	0	0	0	0	0	0	0	0	0	0	0
novel_miR_421	0	4.84722	0	0	0	0	0	0	0	0	0	0	44.7298	70.1157	51.102	72.0041	90.8418	99.2232	139.053	262.562	298.485	199.381	130.272	70.8015
novel_miR_425	0	0	0	0	0	0	0	0	0	2817.17	0	0	0	4.67438	0	0	0	0	0	12.503	0	0	11.8429	0
novel_miR_427	0	4.84722	10.4411	0	0	0	0	0	10.9859	0	0	0	7.89349	28.0463	18.036	10.8006	47.5838	51.9741	26.0724	25.0059	74.6213	140.739	82.9001	59.0012
novel_miR_430	0	0	0	0	0	0	0	0	0	0	0	0	118.402	79.4645	126.252	151.209	333.087	127.573	330.251	606.394	590.187	105.555	254.622	153.403
novel_miR_431	0	0	0	0	0	0	0	0	0	0	0	0	13.1558	46.7438	45.09	21.6012	56.2354	33.0744	60.8357	87.5208	40.7025	82.098	35.5286	35.4007
novel_miR_433	0	4.84722	10.4411	0	0	0	0	0	10.9859	0	0	0	7.89349	28.0463	18.036	10.8006	47.5838	51.9741	26.0724	25.0059	74.6213	140.739	82.9001	59.0012
novel_miR_434	0	0	0	48.8544	0	0	0	254.238	384.506	0	0	0	0	0	0	0	0	0	469.304	87.5208	651.24	363.577	994.801	790.616
novel_miR_436	0	0	0	0	0	926.784	0	0	0	0	0	0	0	0	0	0	0	0	0	0	0	0	0	0
novel_miR_437	0	0	0	0	0	0	0	0	0	2250.98	0	0	0	0	0	0	0	0	0	0	0	0	0	0
novel_miR_438	0	0	0	0	0	0	0	0	0	0	0	0	549.913	313.184	643.284	388.822	298.48	151.197	808.246	800.19	1017.56	422.218	651.358	330.407
novel_miR_44	0	4.84722	0	0	0	0	0	0	0	0	0	2417.68	0	18.6975	36.072	0	8.6516	23.6246	0	31.2574	33.9188	11.7283	23.6857	0
novel_miR_441	0	0	0	0	366.905	0	0	92.4503	0	0	0	0	0	0	0	0	0	0	0	0	0	0	0	0
novel_miR_442	0	0	0	122.136	1954.48	20.1475	0	0	0	3728.61	38.2709	15.4484	45116.6	24063.7	35113.1	36545.7	42245.8	28812.5	35458.5	58476.4	40017.4	47487.8	46957	69503.4
novel_miR_443	0	0	0	24.4272	303.402	0	0	0	0	0	0	0	0	0	0	0	0	0	0	0	0	0	0	0
novel_miR_449	0	4.84722	0	0	0	0	102.336	0	0	0	153.084	0	202.6	107.511	201.402	165.609	289.829	89.7734	121.671	531.376	67.8375	70.3697	88.8215	129.803
novel_miR_45	0	0	0	0	0	0	0	0	0	0	0	0	10.5247	93.4877	30.06	10.8006	30.2806	56.699	26.0724	6.25148	47.4863	58.6414	47.3715	35.4007
novel_miR_450	0	0	0	24.4272	1397.06	0	0	0	0	0	0	0	0	9.34877	0	0	4.3258	0	0	0	13.5675	0	5.92143	0
novel_miR_451	0	0	0	0	0	0	0	0	0	0	0	7.72421	423.617	574.949	568.134	331.219	250.897	307.12	1659.95	731.424	1085.4	750.61	935.587	1368.83
novel_miR_454	0	0	10.4411	0	0	0	0	80.894	54.9294	0	0	0	65.7791	56.0926	93.186	129.607	125.448	80.3236	34.7633	156.287	88.1888	117.283	260.543	129.803
novel_miR_456	0	0	0	0	0	0	0	0	0	0	0	0	549.913	313.184	643.284	388.822	298.48	151.197	808.246	800.19	1017.56	422.218	651.358	330.407
novel_miR_457	0	0	0	170.99	1037.21	0	0	0	0	0	0	7.72421	0	0	0	0	0	0	0	0	0	0	0	0
novel_miR_458	0	0	0	0	0	0	0	0	0	0	0	0	218.387	565.6	423.846	356.42	558.028	363.818	0	356.335	0	0	0	0
novel_miR_461	0	0	0	97.7087	1333.56	0	0	0	0	0	0	7.72421	0	0	0	0	0	0	0	0	0	0	0	0
novel_miR_462	0	33.9305	0	24.4272	1185.39	0	0	0	0	0	0	0	0	0	0	0	4.3258	0	0	12.503	0	0	0	0
novel_miR_464	0	0	0	0	0	0	0	0	0	0	0	0	15.787	9.34877	12.024	10.8006	12.9774	18.8997	95.599	18.7545	54.27	58.6414	23.6857	23.6005
novel_miR_465	0	0	0	0	381.017	0	0	0	0	0	0	0	71.0414	70.1157	96.192	86.4049	47.5838	33.0744	52.1449	50.0119	128.891	117.283	195.407	82.6017
novel_miR_466	0	0	0	0	0	0	61.4018	0	0	0	0	0	5.26233	37.3951	21.042	10.8006	21.629	23.6246	34.7633	25.0059	54.27	93.8262	47.3715	47.201
novel_miR_467	0	0	0	0	0	0	0	0	0	0	0	556.143	0	0	0	0	0	0	0	0	0	0	0	0
novel_miR_469	0	4.84722	0	0	0	0	0	0	0	0	38.2709	0	34.2051	56.0926	60.12	61.2035	34.6064	56.699	165.125	93.7723	176.378	175.924	153.957	188.804
novel_miR_472	0	0	0	0	0	0	0	0	0	0	19.1355	0	49.9921	60.767	51.102	86.4049	147.077	47.2492	8.69082	606.394	305.269	35.1848	76.9786	11.8002
novel_miR_473	0	0	0	0	0	0	0	0	0	0	0	6140.75	0	0	3.006	0	0	0	0	0	0	0	0	0
novel_miR_476	0	0	0	0	0	0	0	0	0	0	0	556.143	0	0	0	0	0	0	0	0	0	0	0	0
novel_miR_477	0	4.84722	0	0	0	0	102.336	0	0	0	153.084	0	205.231	107.511	201.402	169.21	289.829	89.7734	121.671	531.376	67.8375	70.3697	88.8215	129.803
novel_miR_479	0	0	0	0	0	0	0	0	0	1933.35	0	0	0	0	0	0	0	0	0	0	0	0	0	0
novel_miR_480	0	0	0	0	268.123	0	0	0	0	0	0	0	0	0	0	0	0	0	0	0	0	0	0	0
novel_miR_483	0	0	0	0	0	0	0	0	0	0	0	0	15.787	9.34877	12.024	10.8006	12.9774	9.44983	95.599	18.7545	54.27	58.6414	23.6857	23.6005
novel_miR_485	0	0	0	0	0	0	61.4018	0	0	0	0	0	7.89349	37.3951	21.042	10.8006	21.629	23.6246	34.7633	25.0059	54.27	82.098	47.3715	47.201
novel_miR_486	0	0	0	0	218.732	0	0	0	0	0	0	0	0	0	0	0	0	0	0	0	0	0	0	0
novel_miR_488	0	4.84722	0	0	0	0	0	0	0	0	0	0	249.961	219.696	222.444	93.6053	168.706	99.2232	8.69082	918.968	20.3513	0	29.6072	11.8002
novel_miR_489	0	0	0	0	0	0	0	0	0	0	0	2757.54	0	0	3.006	0	4.3258	4.72492	0	0	0	0	11.8429	0
novel_miR_49	0	0	0	0	0	1551.36	0	0	0	0	0	0	0	0	0	0	0	0	0	0	0	0	0	0
novel_miR_490	0	0	0	24.4272	980.766	0	0	323.576	0	0	0	7.72421	0	0	0	0	0	0	0	0	0	0	0	0
novel_miR_491	0	0	0	0	0	0	0	0	0	0	0	1344.01	0	0	0	0	0	0	0	0	0	0	0	0
novel_miR_493	0	0	0	0	0	0	0	0	0	0	0	0	218.387	565.6	423.846	356.42	558.028	363.818	0	356.335	0	0	0	0
novel_miR_495	0	0	0	0	1086.6	0	0	0	0	0	0	0	5.26233	0	0	0	0	0	0	0	0	0	0	0
novel_miR_498	0	0	0	0	0	0	0	0	0	0	0	0	26.3116	18.6975	9.018	25.2014	30.2806	14.1747	60.8357	18.7545	47.4863	46.9131	47.3715	106.202
novel_miR_5	0	0	0	0	0	0	0	0	0	0	0	0	15.787	32.7207	60.12	25.2014	34.6064	28.3495	34.7633	43.7604	27.135	11.7283	183.564	23.6005
novel_miR_500	0	0	0	0	0	0	0	0	0	0	0	0	799.874	1042.39	874.746	792.045	1232.85	1030.03	938.608	1931.71	1424.59	1466.03	1290.87	861.418
novel_miR_502	0	0	0	24.4272	945.486	20.1475	0	0	0	0	0	7.72421	0	0	0	0	0	0	0	0	0	0	0	0
novel_miR_503	0	4.84722	0	0	0	0	0	0	0	0	0	0	249.961	219.696	222.444	93.6053	168.706	99.2232	8.69082	918.968	20.3513	0	29.6072	11.8002
novel_miR_504	0	0	0	0	0	0	0	0	0	0	0	942.354	0	0	0	0	0	0	0	0	0	0	0	0
novel_miR_505	0	0	0	0	416.296	0	0	0	0	0	0	0	0	0	0	0	0	0	0	0	0	0	0	0
novel_miR_507	0	0	0	0	0	0	0	0	0	0	0	3947.07	0	0	0	0	0	0	0	0	0	0	0	0
novel_miR_508	0	0	0	0	218.732	0	0	0	0	0	0	0	0	0	0	0	0	0	0	0	0	0	0	0
novel_miR_51	0	4.84722	10.4411	24.4272	1312.39	20.1475	0	0	0	0	0	0	0	0	0	3.6002	12.9774	0	8.69082	0	0	0	0	11.8002
novel_miR_511	0	0	0	0	0	0	0	0	0	0	0	0	234.174	126.208	201.402	334.819	289.829	292.945	286.797	412.598	339.188	269.75	254.622	354.007
novel_miR_515	0	4.84722	0	0	7.05587	0	0	0	10.9859	0	19.1355	23.1726	29319.1	31351.1	29633.1	30886.2	28411.9	26109.9	68961.6	55038.1	50389.7	67742.5	42438.9	57361
novel_miR_516	0	0	0	0	0	0	0	0	0	0	0	0	165.763	336.556	189.378	309.618	255.222	453.592	425.85	518.873	196.729	996.904	266.465	118.002
novel_miR_521	0	0	0	0	0	0	0	0	0	0	0	556.143	0	0	0	0	0	0	0	0	0	0	0	0
novel_miR_522	0	0	0	0	0	0	0	0	0	0	0	0	218.387	565.6	423.846	356.42	558.028	363.818	0	356.335	0	0	0	0
novel_miR_523	0	0	0	0	0	1309.59	0	0	0	0	0	0	0	0	0	0	0	0	0	0	0	0	0	0
novel_miR_527	0	0	0	0	0	0	0	0	0	0	0	0	23.6805	46.7438	42.084	39.6022	30.2806	47.2492	173.816	56.2634	115.324	117.283	124.35	106.202
novel_miR_528	0	0	0	0	1051.32	0	0	0	0	0	0	0	0	0	0	0	0	0	0	0	0	0	0	0
novel_miR_529	0	0	0	0	0	0	0	0	0	0	0	0	105.247	74.7901	57.114	90.0051	177.358	113.398	434.541	93.7723	407.025	480.859	201.329	460.21
novel_miR_53	0	9.69443	0	0	0	0	0	0	0	0	0	0	31.574	163.603	69.138	61.2035	99.4934	113.398	121.671	81.2693	156.026	351.848	230.936	212.404
novel_miR_534	0	0	0	0	0	0	0	0	0	0	0	0	105.247	74.7901	57.114	90.0051	177.358	113.398	434.541	93.7723	407.025	480.859	201.329	460.21
novel_miR_538	0	0	0	0	0	20.1475	0	11.5563	0	0	0	7.72421	8156.61	9708.69	9658.28	9810.56	12990.4	10205.8	16912.3	16904	17000.1	19269.6	16254.3	26007.7
novel_miR_541	0	0	0	0	0	3707.14	0	0	0	0	0	0	0	0	0	0	0	0	0	0	0	0	0	0
novel_miR_542	0	0	31.3234	24.4272	973.71	0	0	0	0	0	0	0	0	0	0	0	0	0	0	0	0	0	0	0
novel_miR_544	0	0	0	0	0	0	61.4018	0	0	0	0	0	7.89349	37.3951	21.042	10.8006	21.629	23.6246	34.7633	25.0059	54.27	82.098	47.3715	47.201
novel_miR_545	0	0	0	0	0	0	0	0	0	0	0	0	218.387	565.6	423.846	356.42	558.028	363.818	0	356.335	0	0	0	0
novel_miR_548	0	0	0	0	0	0	0	0	0	0	0	9616.65	0	0	0	0	0	0	0	0	0	0	0	0
novel_miR_555	0	0	0	0	0	0	0	0	0	0	0	2757.54	0	0	3.006	0	4.3258	4.72492	0	0	0	0	11.8429	0
novel_miR_556	0	0	0	0	268.123	0	0	0	0	0	0	0	0	0	0	0	0	0	0	0	0	0	0	0
novel_miR_557	0	0	0	0	0	0	0	0	0	621.435	0	0	0	0	0	0	0	0	0	0	0	0	0	0
novel_miR_559	0	0	0	0	0	0	0	0	0	911.439	0	0	0	0	0	0	0	0	0	0	0	0	0	0
novel_miR_563	0	0	0	195.417	1199.5	0	0	0	0	0	0	0	0	0	12.024	0	0	0	0	0	0	0	0	0
novel_miR_564	0	0	0	0	0	0	0	0	0	3935.76	0	0	0	0	0	0	0	0	0	0	0	0	0	0
novel_miR_565	0	4.84722	0	0	0	0	102.336	0	0	0	153.084	0	202.6	107.511	201.402	165.609	289.829	89.7734	121.671	531.376	67.8375	70.3697	88.8215	129.803
novel_miR_567	0	0	0	0	0	0	0	0	0	621.435	0	0	0	0	0	0	0	0	0	0	0	0	0	0
novel_miR_57	0	9.69443	0	24.4272	684.419	0	0	0	0	0	0	0	0	0	0	0	0	0	0	0	0	0	0	0
novel_miR_571	0	0	0	0	0	0	0	0	0	0	0	0	1760.25	3585.25	2924.84	2682.15	2275.37	2164.01	12367	5126.22	7387.51	8209.8	4150.93	6265.93
novel_miR_574	0	0	0	0	0	0	0	0	0	0	0	0	44.7298	84.1389	78.156	97.2055	216.29	99.2232	156.435	206.299	149.243	46.9131	106.586	23.6005
novel_miR_575	0	4.84722	20.8823	0	0	0	0	0	0	0	0	386.211	0	0	0	0	0	0	0	0	0	0	0	0
novel_miR_576	0	4.84722	0	170.99	924.319	20.1475	0	0	0	0	0	7.72421	0	4.67438	3.006	0	8.6516	0	0	0	0	0	0	0
novel_miR_578	0	0	0	0	0	0	0	0	0	0	0	0	131.558	107.511	874.746	277.216	103.819	949.708	156.435	26181.2	169.594	70.3697	47.3715	82.6017
novel_miR_58	0	0	0	0	0	0	0	0	0	0	0	2255.47	0	0	0	0	0	0	0	0	0	0	0	0
novel_miR_581	0	0	0	0	0	0	0	0	0	0	0	7.72421	2565.38	3519.81	4436.86	3449	3278.96	3713.78	6361.68	0	6797.32	8983.86	5495.09	3351.27
novel_miR_582	0	4.84722	0	0	0	0	0	0	0	0	0	2054.64	0	0	0	0	0	0	0	0	0	0	0	0
novel_miR_584	0	0	10.4411	0	0	0	0	80.894	54.9294	0	0	0	65.7791	56.0926	93.186	129.607	125.448	80.3236	34.7633	156.287	88.1888	117.283	260.543	129.803
novel_miR_586	0	0	0	0	0	0	0	0	0	0	0	0	218.387	565.6	423.846	356.42	558.028	363.818	0	356.335	0	0	0	0
novel_miR_587	0	4.84722	0	0	0	0	0	0	0	0	0	2054.64	0	0	0	0	0	0	0	0	0	0	0	0
novel_miR_590	0	0	0	0	0	0	0	0	0	0	0	0	47.3609	37.3951	84.168	50.4029	82.1902	37.7993	52.1449	750.178	47.4863	35.1848	23.6857	59.0012
novel_miR_591	0	0	0	0	0	0	0	0	0	1201.44	0	0	0	0	0	0	0	0	0	0	0	0	0	0
novel_miR_593	0	9.69443	0	24.4272	684.419	0	0	0	0	0	0	0	0	0	0	0	0	0	0	0	0	0	0	0
novel_miR_595	0	4.84722	0	0	7.05587	0	0	0	0	0	0	23.1726	3325.79	3818.97	3760.51	3967.43	5896.07	3335.79	6700.62	7057.93	5413.44	4175.27	5370.74	9947.61
novel_miR_596	0	4.84722	0	0	246.955	584.277	0	0	0	0	57.4064	0	0	0	0	0	0	0	0	0	0	0	0	0
novel_miR_597	0	0	0	0	0	0	0	0	0	0	0	2757.54	0	0	3.006	0	4.3258	4.72492	0	0	0	0	11.8429	0
novel_miR_599	0	0	0	0	0	0	0	0	0	0	0	7.72421	2891.65	2458.73	3910.81	3333.79	4879.5	2593.98	3789.2	4707.37	4551.9	3401.2	2522.53	2879.26
novel_miR_601	0	0	0	0	0	20.1475	0	0	0	0	0	9778.86	0	0	0	0	0	0	0	0	0	0	0	0
novel_miR_602	0	0	0	0	268.123	0	0	0	0	0	0	0	0	0	0	0	0	0	0	0	0	0	0	0
novel_miR_604	0	0	0	0	0	0	0	0	0	1809.07	0	0	0	0	0	0	0	0	0	0	0	0	0	0
novel_miR_61	0	0	0	0	0	0	61.4018	0	0	0	0	0	5.26233	37.3951	21.042	10.8006	21.629	23.6246	34.7633	25.0059	54.27	93.8262	47.3715	47.201
novel_miR_611	0	0	0	0	0	0	0	0	0	0	19.1355	0	49.9921	60.767	51.102	86.4049	147.077	47.2492	8.69082	606.394	305.269	35.1848	76.9786	11.8002
novel_miR_612	0	0	0	0	0	0	0	0	0	1891.93	0	0	0	0	0	0	0	0	0	0	0	0	0	0
novel_miR_614	0	0	0	0	0	0	0	0	0	0	0	0	594.643	355.253	339.678	464.426	800.273	425.242	816.937	893.962	1221.08	832.708	959.272	1073.82
novel_miR_616	0	0	0	24.4272	303.402	0	0	0	0	0	0	0	0	0	0	0	0	0	0	0	0	0	0	0
novel_miR_619	0	0	0	8231.96	0	0	0	0	32.9576	0	0	0	0	0	3.006	0	0	0	0	0	0	0	0	0
novel_miR_621	0	0	0	0	0	2840.79	0	11.5563	318.59	0	0	0	0	0	0	0	0	0	0	0	0	0	0	0
novel_miR_622	0	0	0	0	0	0	0	0	0	0	0	0	18.4181	532.88	123.246	18.001	95.1676	146.472	60.8357	75.0178	189.945	234.566	284.229	129.803
novel_miR_623	0	4.84722	0	48.8544	1079.55	0	0	0	0	0	0	0	36.8363	0	24.048	32.4018	8.6516	47.2492	17.3816	93.7723	156.026	46.9131	106.586	47.201
novel_miR_624	0	0	0	0	0	0	0	0	0	0	0	1969.67	0	0	0	0	0	0	0	0	0	0	0	0
novel_miR_628	0	0	0	0	0	0	0	0	0	0	19.1355	0	49.9921	60.767	51.102	86.4049	147.077	47.2492	8.69082	606.394	305.269	35.1848	76.9786	11.8002
novel_miR_632	0	4.84722	0	0	0	0	0	0	0	0	0	9763.41	0	0	0	0	0	0	0	0	0	0	0	0
novel_miR_636	0	0	0	0	0	0	0	0	0	0	0	0	60.5168	130.883	105.21	97.2055	155.729	85.0485	130.362	125.03	135.675	269.75	159.879	59.0012
novel_miR_638	0	0	0	0	0	0	0	0	0	0	0	0	181.55	79.4645	153.306	208.812	164.38	127.573	0	0	13.5675	0	0	11.8002
novel_miR_639	0	0	0	0	0	3263.89	0	0	0	0	0	0	0	0	0	0	0	0	0	0	0	11.7283	0	23.6005
novel_miR_64	0	4.84722	0	0	0	0	0	0	0	0	0	1089.11	0	0	0	0	0	0	0	6.25148	0	0	0	0
novel_miR_640	0	0	0	0	416.296	0	0	0	0	0	0	0	0	0	0	0	0	0	0	0	0	0	0	0
novel_miR_641	0	0	0	0	0	0	0	0	0	0	0	0	128.927	116.86	126.252	230.413	281.177	198.446	399.778	443.855	278.134	152.468	384.893	236.005
novel_miR_642	0	0	0	0	0	0	0	0	0	0	19.1355	0	21.0493	121.534	51.102	21.6012	69.2128	61.4239	52.1449	43.7604	108.54	129.011	136.193	106.202
novel_miR_643	0	0	0	0	0	0	0	0	0	0	0	0	28.9428	65.4414	69.138	25.2014	164.38	42.5242	104.29	81.2693	54.27	70.3697	136.193	224.205
novel_miR_646	0	0	0	0	0	0	0	0	0	2099.07	0	0	0	0	0	0	0	0	0	0	0	0	0	0
novel_miR_647	0	4.84722	10.4411	0	0	0	0	0	43.9435	0	0	4016.59	18.4181	60.767	45.09	25.2014	51.9096	42.5242	60.8357	0	74.6213	117.283	207.25	188.804
novel_miR_648	0	0	0	0	0	0	0	0	0	2209.55	0	0	0	0	0	0	4.3258	0	0	0	0	0	5.92143	0
novel_miR_65	0	4.84722	0	0	0	0	0	0	175.774	0	2449.34	23.1726	2.63116	18.6975	6.012	3.6002	8.6516	18.8997	69.5265	0	74.6213	105.555	5.92143	11.8002
novel_miR_651	0	0	0	0	0	0	0	0	0	0	0	0	147.345	163.603	252.504	115.207	164.38	85.0485	1816.38	287.568	1933.37	656.784	2783.07	955.82
novel_miR_652	0	0	0	0	0	0	0	0	0	0	0	0	631.479	28.0463	892.782	126.007	410.951	56.699	17.3816	193.796	27.135	46.9131	35.5286	0
novel_miR_654	0	0	0	0	268.123	0	0	0	0	0	0	0	0	0	0	0	0	0	0	0	0	0	0	0
novel_miR_657	0	0	0	0	0	0	0	0	0	0	0	0	113.14	126.208	153.306	122.407	125.448	132.298	530.14	193.796	339.188	281.479	349.365	318.607
novel_miR_658	0	0	0	0	0	2941.53	0	0	0	0	0	15.4484	0	0	0	0	0	0	0	0	0	0	0	0
novel_miR_659	0	0	0	0	0	0	0	0	0	0	19.1355	0	21.0493	121.534	51.102	21.6012	69.2128	61.4239	52.1449	43.7604	108.54	129.011	136.193	106.202
novel_miR_66	0	0	0	0	0	0	0	0	0	0	0	0	176.288	70.1157	93.186	172.81	147.077	118.123	495.376	200.048	488.43	527.773	266.465	542.811
novel_miR_663	0	0	0	0	0	0	0	0	0	2043.83	0	0	0	0	0	0	0	0	0	0	0	0	0	0
novel_miR_664	0	9.69443	10.4411	24.4272	0	0	0	1016.95	186.76	1422.4	0	10149.6	7.89349	84.1389	24.048	10.8006	60.5612	113.398	34.7633	25.0059	67.8375	58.6414	82.9001	94.402
novel_miR_665	0	4.84722	0	24.4272	0	0	0	0	87.887	0	0	0	31.574	205.673	87.174	10.8006	116.797	141.747	121.671	43.7604	196.729	199.381	373.05	212.404
novel_miR_668	0	14.5416	0	0	0	0	0	0	0	1988.59	0	0	0	18.6975	6.012	0	0	4.72492	0	0	6.78375	11.7283	5.92143	0
novel_miR_669	0	0	0	0	0	0	0	0	0	0	0	0	31.574	28.0463	57.114	14.4008	47.5838	9.44983	173.816	150.036	47.4863	46.9131	82.9001	59.0012
novel_miR_67	0	0	0	0	0	0	0	0	0	925.248	0	0	0	0	0	0	0	0	0	0	0	0	0	0
novel_miR_672	0	0	0	0	0	0	0	0	0	0	0	0	234.174	121.534	153.306	136.808	155.729	155.922	156.435	393.844	183.161	422.218	136.193	165.203
novel_miR_673	0	0	0	0	0	0	0	0	0	0	0	0	113.14	126.208	153.306	122.407	125.448	132.298	530.14	193.796	339.188	281.479	349.365	318.607
novel_miR_675	0	0	0	0	0	0	0	0	0	2913.84	0	0	0	0	0	0	0	0	0	0	0	0	0	0
novel_miR_677	0	0	0	0	218.732	0	0	0	0	0	0	0	0	0	0	0	0	0	0	0	0	0	0	0
novel_miR_679	0	0	0	0	0	0	0	0	0	0	0	0	313.108	331.881	486.972	306.017	341.738	278.77	504.067	637.651	712.294	410.49	663.201	814.217
novel_miR_68	0	0	0	0	0	0	0	0	0	0	0	0	10.5247	158.929	15.03	18.001	38.9322	118.123	17.3816	6.25148	13.5675	375.305	41.45	129.803
novel_miR_680	0	0	0	0	0	4029.5	0	0	0	0	57.4064	7.72421	0	0	0	0	0	0	0	0	0	0	0	0
novel_miR_681	0	0	0	0	0	0	0	0	0	0	0	0	113.14	126.208	153.306	122.407	125.448	132.298	530.14	193.796	339.188	281.479	349.365	318.607
novel_miR_682	0	4.84722	0	0	0	0	0	0	0	0	0	2417.68	0	18.6975	36.072	0	8.6516	23.6246	0	31.2574	33.9188	11.7283	23.6857	0
novel_miR_685	0	0	0	0	0	0	0	0	0	0	0	0	73.6726	172.952	126.252	75.6043	108.145	118.123	43.4541	318.826	13.5675	11.7283	17.7643	23.6005
novel_miR_686	0	0	0	0	0	0	0	0	0	2071.45	0	0	0	0	0	0	0	0	0	0	0	0	0	0
novel_miR_687	0	0	0	48.8544	959.598	0	0	0	0	0	0	0	0	0	6.012	0	0	0	0	0	0	0	0	0
novel_miR_689	0	0	0	122.136	0	20.1475	0	0	263.661	0	2487.61	15.4484	0	0	0	0	0	0	0	0	0	0	5.92143	23.6005
novel_miR_69	0	0	0	0	0	926.784	0	0	0	0	0	0	0	0	0	0	0	0	0	0	0	0	0	0
novel_miR_690	0	4.84722	0	0	246.955	584.277	0	0	0	0	57.4064	0	0	0	0	0	0	0	0	0	0	0	0	0
novel_miR_692	0	0	0	0	0	2659.47	0	0	0	0	0	0	0	0	0	0	0	0	0	0	0	0	0	0
novel_miR_696	0	0	0	0	0	0	0	0	0	0	0	0	178.919	126.208	75.15	104.406	90.8418	75.5986	147.744	37.5089	189.945	117.283	124.35	212.404
novel_miR_697	0	0	0	0	0	3324.33	0	0	0	0	0	0	0	0	0	0	0	0	0	0	0	0	0	0
novel_miR_699	0	0	0	0	0	0	0	0	0	0	0	942.354	0	0	0	0	0	0	0	0	0	0	0	0
novel_miR_70	0	0	0	0	0	0	0	0	0	0	19.1355	0	21.0493	121.534	51.102	21.6012	69.2128	61.4239	52.1449	43.7604	108.54	129.011	136.193	106.202
novel_miR_700	0	4.84722	0	24.4272	578.581	0	0	0	0	0	0	0	0	0	0	0	0	0	0	0	0	0	0	0
novel_miR_701	0	0	0	0	366.905	0	0	92.4503	0	0	0	0	0	0	0	0	0	0	0	0	0	0	0	0
novel_miR_703	0	0	0	0	0	0	0	0	0	0	19.1355	0	21.0493	121.534	51.102	21.6012	69.2128	61.4239	52.1449	43.7604	108.54	129.011	136.193	106.202
novel_miR_704	0	0	31.3234	0	0	0	0	0	0	0	0	0	60.5168	411.346	535.068	46.8027	186.009	259.87	86.9082	137.533	47.4863	222.837	746.101	118.002
novel_miR_707	0	4.84722	0	0	0	0	0	0	0	0	38.2709	0	34.2051	56.0926	60.12	61.2035	34.6064	56.699	165.125	93.7723	176.378	175.924	153.957	188.804
novel_miR_709	0	4.84722	10.4411	0	0	0	0	0	10.9859	0	0	0	7.89349	28.0463	18.036	10.8006	47.5838	51.9741	26.0724	25.0059	74.6213	140.739	82.9001	59.0012
novel_miR_71	0	0	0	0	0	0	0	0	0	0	0	2371.33	0	0	0	0	0	0	0	0	0	0	0	0
novel_miR_710	0	0	0	0	0	0	0	0	0	0	19.1355	0	21.0493	121.534	51.102	21.6012	69.2128	61.4239	52.1449	43.7604	108.54	129.011	136.193	106.202
novel_miR_714	0	0	0	0	0	0	0	0	0	0	0	0	178.919	135.557	252.504	234.013	493.141	179.547	208.58	381.341	250.999	58.6414	112.507	47.201
novel_miR_715	0	0	0	24.4272	1255.94	40.295	0	0	0	0	0	0	0	0	0	0	0	0	0	0	0	0	0	0
novel_miR_72	0	0	0	0	0	0	0	0	0	0	0	0	26.3116	4.67438	6.012	0	30.2806	4.72492	191.198	18.7545	1695.94	35.1848	2960.72	35.4007
novel_miR_725	0	0	0	73.2815	1008.99	0	0	0	0	0	0	0	0	0	6.012	0	0	0	0	0	0	0	0	0
novel_miR_73	0	0	0	0	0	20.1475	0	11.5563	0	0	0	7.72421	8156.61	9708.69	9658.28	9810.56	12990.4	10205.8	16912.3	16904	17000.1	19269.6	16254.3	26007.7
novel_miR_75	0	4.84722	0	0	246.955	584.277	0	0	0	0	57.4064	0	0	0	0	0	0	0	0	0	0	0	0	0
novel_miR_78	0	0	0	0	0	0	0	0	0	0	0	0	13.1558	299.16	117.234	10.8006	47.5838	42.5242	17.3816	12.503	13.5675	11.7283	71.0572	0
novel_miR_79	0	4.84722	20.8823	0	0	0	0	0	0	0	0	386.211	0	0	0	0	0	0	0	0	0	0	0	0
novel_miR_8	0	0	0	0	0	0	0	0	0	0	19.1355	0	49.9921	60.767	51.102	86.4049	147.077	47.2492	8.69082	606.394	305.269	35.1848	76.9786	11.8002
novel_miR_80	0	0	0	0	0	0	0	0	0	0	0	0	21.0493	46.7438	42.084	39.6022	30.2806	47.2492	173.816	68.7663	115.324	117.283	124.35	106.202
novel_miR_81	0	0	0	0	0	0	0	0	0	0	0	0	197.337	126.208	195.39	237.613	255.222	226.796	321.56	387.592	332.404	187.652	230.936	365.808
novel_miR_82	0	0	0	8231.96	0	0	0	0	32.9576	0	0	0	0	0	3.006	0	0	0	0	0	0	0	0	0
novel_miR_84	0	0	0	0	0	2699.76	0	0	0	0	0	7.72421	0	0	0	0	0	0	0	0	0	0	0	0
novel_miR_85	0	4.84722	0	0	0	0	0	0	0	0	38.2709	0	34.2051	56.0926	60.12	61.2035	34.6064	56.699	165.125	93.7723	176.378	175.924	153.957	188.804
novel_miR_87	0	0	0	0	0	0	0	0	0	0	0	0	110.509	238.394	183.366	118.807	328.761	179.547	556.212	912.717	556.268	351.848	195.407	70.8015
novel_miR_88	0	0	0	0	0	0	0	0	0	0	0	3947.07	0	0	0	0	0	0	0	0	0	0	0	0
novel_miR_90	0	0	0	0	987.822	0	0	0	0	0	0	0	0	0	0	0	0	0	0	0	0	0	0	0
novel_miR_91	0	0	0	0	0	0	0	0	0	0	0	0	15.787	205.673	129.258	28.8016	129.774	174.822	104.29	87.5208	142.459	516.044	272.386	283.206
novel_miR_93	0	0	0	0	762.034	0	0	0	0	0	0	7.72421	0	0	0	0	0	0	0	0	0	0	0	0
novel_miR_95	0	0	0	0	762.034	0	0	0	0	0	0	7.72421	0	0	0	0	0	0	0	0	0	0	0	0
novel_miR_96	0	0	0	0	0	0	0	0	0	0	0	0	218.387	565.6	423.846	356.42	558.028	363.818	0	356.335	0	0	0	0
novel_miR_97	0	4.84722	10.4411	0	0	0	0	0	10.9859	0	0	0	7.89349	28.0463	18.036	10.8006	47.5838	51.9741	26.0724	25.0059	74.6213	140.739	82.9001	59.0012
novel_miR_99	0	0	0	0	0	0	0	0	0	0	0	0	2.63116	294.486	147.294	0	77.8644	94.4983	0	0	6.78375	363.577	207.25	70.8015

## Sheet: S7
Table S7 –Overlap of Differentially Expressed miRNAs Between Two Varieties Under Combined Normal and low‑nitrogen Treatments
Group	Total	Common or specific differential expression of miRNAs
A_vs_B,C_vs_D,E_vs_F,G_vs_H	1	tae-miR9778
A_vs_B,E_vs_F	3	novel_miR_202;novel_miR_671;novel_miR_92
C_vs_D,G_vs_H	1	novel_miR_368
A_vs_B,G_vs_H	4	tae-miR9670-3p;novel_miR_157;novel_miR_260;novel_miR_644
C_vs_D,E_vs_F	3	novel_miR_244;novel_miR_390;novel_miR_627
A_vs_B	72	tae-miR1118;tae-miR1122b-3p;tae-miR1137a;tae-miR5062-5p;tae-miR9657a-3p;tae-miR9663-5p;tae-miR9666a-3p;tae-miR9666b-3p;tae-miR9777;novel_miR_10;novel_miR_111;novel_miR_112;novel_miR_14;novel_miR_142;novel_miR_151;novel_miR_156;novel_miR_165;novel_miR_168;novel_miR_19;novel_miR_196;novel_miR_197;novel_miR_215;novel_miR_220;novel_miR_232;novel_miR_253;novel_miR_269;novel_miR_273;novel_miR_290;novel…
C_vs_D	38	tae-miR164;tae-miR9774;novel_miR_120;novel_miR_128;novel_miR_143;novel_miR_145;novel_miR_159;novel_miR_180;novel_miR_192;novel_miR_21;novel_miR_229;novel_miR_231;novel_miR_242;novel_miR_255;novel_miR_26;novel_miR_270;novel_miR_272;novel_miR_285;novel_miR_322;novel_miR_365;novel_miR_389;novel_miR_425;novel_miR_434;novel_miR_44;novel_miR_519;novel_miR_549;novel_miR_550;novel_miR_59;novel_miR_594;no…
E_vs_F	16	tae-miR156;tae-miR408;tae-miR9664-3p;tae-miR9678-3p;tae-miR9773;tae-miR9776;novel_miR_11;novel_miR_218;novel_miR_317;novel_miR_32;novel_miR_329;novel_miR_345;novel_miR_552;novel_miR_63;novel_miR_641;novel_miR_78;
G_vs_H	60	tae-miR159a;tae-miR319;tae-miR9653b;novel_miR_119;novel_miR_131;novel_miR_136;novel_miR_189;novel_miR_204;novel_miR_214;novel_miR_217;novel_miR_226;novel_miR_254;novel_miR_264;novel_miR_286;novel_miR_288;novel_miR_314;novel_miR_321;novel_miR_328;novel_miR_344;novel_miR_349;novel_miR_35;novel_miR_354;novel_miR_36;novel_miR_38;novel_miR_385;novel_miR_400;novel_miR_430;novel_miR_432;novel_miR_438;no…

## Sheet: S8
Table S8 – Overlap of differentially expressed miRNAs between two organs under combined normal nitrogen and low‑nitrogen treatments.
Group	Total	Common or specific differential expression of miRNAs
C_vs_A,D_vs_B,G_vs_E,H_vs_F	1	novel_miR_384
C_vs_A,G_vs_E	3	tae-miR395a;novel_miR_385;novel_miR_416
D_vs_B,H_vs_F	3	novel_miR_218;novel_miR_244;novel_miR_627
C_vs_A,H_vs_F	8	tae-miR9652-3p;novel_miR_135;novel_miR_164;novel_miR_220;novel_miR_390;novel_miR_396;novel_miR_463;novel_miR_577
D_vs_B,G_vs_E	1	novel_miR_617
C_vs_A	9	tae-miR1118;tae-miR1120c-5p;tae-miR1137a;tae-miR9664-3p;novel_miR_10;novel_miR_102;novel_miR_260;novel_miR_432;novel_miR_605
D_vs_B	61	novel_miR_128;novel_miR_145;novel_miR_151;novel_miR_157;novel_miR_159;novel_miR_168;novel_miR_180;novel_miR_188;novel_miR_19;novel_miR_191;novel_miR_196;novel_miR_197;novel_miR_208;novel_miR_216;novel_miR_229;novel_miR_239;novel_miR_242;novel_miR_255;novel_miR_259;novel_miR_26;novel_miR_270;novel_miR_280;novel_miR_285;novel_miR_325;novel_miR_351;novel_miR_379;novel_miR_387;novel_miR_389;novel_miR…
G_vs_E	31	tae-miR159a;tae-miR319;tae-miR397-5p;tae-miR9658-3p;tae-miR9675-3p;novel_miR_11;novel_miR_118;novel_miR_131;novel_miR_136;novel_miR_16;novel_miR_169;novel_miR_195;novel_miR_204;novel_miR_329;novel_miR_333;novel_miR_345;novel_miR_368;novel_miR_377;novel_miR_400;novel_miR_421;novel_miR_430;novel_miR_512;novel_miR_52;novel_miR_571;novel_miR_613;novel_miR_68;novel_miR_704;novel_miR_706;novel_miR_78;n…
H_vs_F	64	novel_miR_104;novel_miR_113;novel_miR_120;novel_miR_13;novel_miR_137;novel_miR_14;novel_miR_140;novel_miR_189;novel_miR_217;novel_miR_243;novel_miR_248;novel_miR_251;novel_miR_258;novel_miR_262;novel_miR_272;novel_miR_284;novel_miR_286;novel_miR_288;novel_miR_296;novel_miR_3;novel_miR_315;novel_miR_328;novel_miR_344;novel_miR_349;novel_miR_38;novel_miR_448;novel_miR_449;novel_miR_455;novel_miR_45…

## Sheet: S9
Table S9 – Overlap of differentially expressed miRNAs between two organs under combined normal nitrogen and nitrogen‑deficiency treatments.
Group	Total	Common or specific differential expression of miRNAs
E_vs_A,F_vs_B,G_vs_C,H_vs_D	166	tae-miR1117;tae-miR1125;tae-miR1135;tae-miR156;tae-miR167c-5p;tae-miR397-5p;tae-miR5048-5p;tae-miR9654a-3p;tae-miR9654b-3p;tae-miR9655-3p;tae-miR9658-3p;tae-miR9659-3p;tae-miR9662a-3p;tae-miR9662b-3p;tae-miR9666a-3p;tae-miR9666b-3p;tae-miR9667-5p;tae-miR9669-5p;tae-miR9672a-3p;tae-miR9678-3p;tae-miR9679-5p;tae-miR9773;novel_miR_102;novel_miR_110;novel_miR_113;novel_miR_118;novel_miR_119;novel_miR…
E_vs_A,G_vs_C	9	novel_miR_123;novel_miR_261;novel_miR_390;novel_miR_422;novel_miR_533;novel_miR_553;novel_miR_63;tae-miR531;tae-miR9675-3p
F_vs_B,H_vs_D	31	novel_miR_1;novel_miR_14;novel_miR_212;novel_miR_215;novel_miR_232;novel_miR_243;novel_miR_251;novel_miR_274;novel_miR_283;novel_miR_3;novel_miR_404;novel_miR_423;novel_miR_427;novel_miR_433;novel_miR_448;novel_miR_459;novel_miR_463;novel_miR_514;novel_miR_526;novel_miR_656;novel_miR_709;novel_miR_97;tae-miR1122b-3p;tae-miR398;tae-miR5062-5p;tae-miR5175-5p;tae-miR6197-5p;tae-miR9652-3p;tae-miR966…
E_vs_A,H_vs_D	26	novel_miR_114;novel_miR_208;novel_miR_21;novel_miR_231;novel_miR_295;novel_miR_351;novel_miR_352;novel_miR_384;novel_miR_415;novel_miR_428;novel_miR_481;novel_miR_573;novel_miR_59;novel_miR_625;novel_miR_635;novel_miR_653;novel_miR_661;novel_miR_662;novel_miR_702;novel_miR_98;novel_miR_99;tae-miR1847-5p;tae-miR5384-3p;tae-miR9653a-3p;tae-miR9670-3p;tae-miR9779
F_vs_B,G_vs_C	2	tae-miR1122c-3p;tae-miR1137a
E_vs_A	52	novel_miR_100;novel_miR_117;novel_miR_130;novel_miR_131;novel_miR_136;novel_miR_141;novel_miR_154;novel_miR_161;novel_miR_18;novel_miR_211;novel_miR_217;novel_miR_264;novel_miR_310;novel_miR_322;novel_miR_325;novel_miR_326;novel_miR_33;novel_miR_374;novel_miR_385;novel_miR_392;novel_miR_40;novel_miR_405;novel_miR_419;novel_miR_445;novel_miR_45;novel_miR_454;novel_miR_5;novel_miR_524;novel_miR_530…
F_vs_B	37	novel_miR_1;novel_miR_14;novel_miR_212;novel_miR_215;novel_miR_232;novel_miR_243;novel_miR_251;novel_miR_274;novel_miR_283;novel_miR_3;novel_miR_404;novel_miR_423;novel_miR_427;novel_miR_433;novel_miR_448;novel_miR_459;novel_miR_463;novel_miR_514;novel_miR_526;novel_miR_656;novel_miR_709;novel_miR_97;;novel_miR_645;novel_miR_669;novel_miR_76;tae-miR1127b-3p;tae-miR159a;tae-miR9774tae-miR1122b-3p;…
G_vs_C	6	novel_miR_422;novel_miR_533;novel_miR_553;novel_miR_63;tae-miR531;tae-miR9675-3p
H_vs_D	44	novel_miR_1;novel_miR_14;novel_miR_212;novel_miR_215;novel_miR_232;novel_miR_243;novel_miR_251;novel_miR_274;novel_miR_283;novel_miR_3;novel_miR_404;novel_miR_423;novel_miR_427;novel_miR_433;novel_miR_448;novel_miR_459;novel_miR_463;novel_miR_514;novel_miR_526;novel_miR_656;novel_miR_709;novel_miR_97;tae-miR1122b-3p;tae-miR398;tae-miR5062-5p;tae-miR5175-5p;tae-miR6197-5p;tae-miR9652-3p;tae-miR966…

## Sheet: S10
Table S10 – Lists of known miRNA target predictions.
#miRNA	Number	Target
tae-miR9780	728	TraesCS2A03G0951400LC;TraesCSU03G0215300LC;TraesCS1A03G0624700;TraesCS5A03G0777900;TraesCS2D03G0495200;TraesCS6A03G0776100LC;TraesCS7D03G0625800;TraesCS4B03G0082900LC;TraesCS1D03G0476800;TraesCS1D03G0638900;TraesCS4A03G0024900LC;TraesCS4B03G0776100LC;TraesCS7B03G0862600;TraesCS7D03G0609700;TraesCS7B03G0047800;TraesCS3D03G0233400;TraesCS7A03G0060000LC;TraesCS2D03G0000500LC;TraesCS6D03G0667900;Trae…
tae-miR1127a	723	TraesCS5B03G0147600;TraesCS7B03G1337100;TraesCS5D03G0536400;TraesCS1A03G0108200LC;TraesCS1A03G0915800LC;TraesCS2B03G0799600;TraesCS2D03G1290900;TraesCS2D03G1295000LC;TraesCS3A03G0074600;TraesCS3A03G0252600;TraesCS3B03G0637800;TraesCS5B03G1083700;TraesCSU03G0139000LC;TraesCS5D03G0877500;TraesCS2D03G0418700LC;TraesCS7D03G0260100LC;TraesCS2A03G0103100LC;TraesCS1B03G1014500;TraesCS6D03G0050900;TraesC…
tae-miR5384-3p	587	TraesCS4D03G0665900LC;TraesCS1D03G0966700;TraesCS3B03G1037200;TraesCS4A03G0958600;TraesCS7B03G0212700;TraesCS5A03G0965400;TraesCS6A03G0159300;TraesCS2D03G0444800;TraesCS2D03G0221300;TraesCS5D03G0904600;TraesCS6B03G0895600;TraesCS1D03G0221700;TraesCS7A03G1149600;TraesCS2B03G1388400;TraesCS2A03G0695800LC;TraesCS6A03G0359800;TraesCS2A03G0363800;TraesCS2B03G1028500LC;TraesCS7D03G0959600;TraesCS2D03G1…
tae-miR1133	537	TraesCS5B03G0569000;TraesCS3B03G0443200;TraesCS7A03G1000600LC;TraesCS2B03G0291800LC;TraesCS4B03G0454300;TraesCS4D03G0539700;TraesCS2B03G0550200;TraesCS4A03G0404300;TraesCS2B03G0715200;TraesCS2D03G0790200LC;TraesCS1B03G1210500;TraesCS4B03G0722200LC;TraesCS2A03G0930000;TraesCS4D03G0592600;TraesCS3D03G0054800;TraesCS7D03G1179200LC;TraesCS4B03G0816400;TraesCS3B03G1435900;TraesCS5D03G0964800;TraesCS4B…
tae-miR1130b-3p	524	TraesCS6A03G0416600;TraesCS5A03G0620400;TraesCS4A03G0348100;TraesCS2B03G0173500LC;TraesCS5D03G0366300;TraesCS6B03G0832100;TraesCS5A03G0869500;TraesCS3B03G1067900;TraesCS2B03G0368000;TraesCS3A03G0202700;TraesCS6B03G1285800;TraesCS7D03G1226300;TraesCS5A03G0353800;TraesCS6B03G0477100;TraesCS3A03G0579300;TraesCS2A03G0973800;TraesCS1A03G0657900;TraesCS5B03G0284000;TraesCS6D03G0066500;TraesCS5A03G11289…
tae-miR1127b-3p	505	TraesCSU03G0361500;TraesCS4D03G0403100;TraesCS6B03G1111200LC;TraesCS1A03G0584400LC;TraesCS5A03G0566300LC;TraesCS5B03G0496100;TraesCS2A03G0692600;TraesCS4A03G1252600;TraesCS6D03G0361000;TraesCS7A03G0868600;TraesCS7B03G0372700;TraesCS2B03G1492300;TraesCS3B03G0832800;TraesCS5B03G0558100;TraesCS5A03G1069300LC;TraesCS6B03G0974000;TraesCS5A03G1121100;TraesCS5B03G0465800;TraesCS6D03G0703300;TraesCS2A03G…
tae-miR9664-3p	482	TraesCS2A03G0080500;TraesCS5B03G0062200;TraesCS2B03G1544900;TraesCS7B03G0934300;TraesCS2A03G0199800;TraesCS5D03G0048200;TraesCS5B03G1232900;TraesCS1D03G0128700;TraesCS3B03G0792900;TraesCS1D03G0775400;TraesCS6B03G0124400;TraesCS5D03G0711100;TraesCS5B03G0961400;TraesCS6D03G0641500LC;TraesCS5B03G0532300;TraesCS3B03G0197800LC;TraesCS7A03G0100500;TraesCS6D03G0509700;TraesCS5D03G0427400;TraesCS7B03G124…
tae-miR1137a	459	TraesCS7A03G0766400LC;TraesCS3D03G1181500;TraesCS1A03G0803700LC;TraesCS4A03G0151300LC;TraesCS1A03G1047200LC;TraesCS4A03G0306700;TraesCS3B03G0651500LC;TraesCS2B03G1241800;TraesCS6A03G0612800LC;TraesCS2D03G0895800;TraesCS1B03G0312400LC;TraesCS5B03G0522100;TraesCS7B03G0122300;TraesCS4B03G0266000LC;TraesCS6A03G0662200LC;TraesCS6D03G0230400LC;TraesCS1B03G0460600LC;TraesCS2D03G0323100;TraesCS6B03G03429…
tae-miR531	456	TraesCS6D03G0744500;TraesCS7D03G0075100LC;TraesCS7A03G0685200LC;TraesCS2B03G0653800LC;TraesCS4A03G0248700LC;TraesCS5B03G0909500;TraesCS4A03G0843000;TraesCS7D03G1029000;TraesCS5D03G0982900LC;TraesCS4D03G0677400LC;TraesCS5D03G0884800;TraesCS6B03G0067200LC;TraesCS6B03G0300400;TraesCS6D03G0745100LC;TraesCS5D03G0829400;TraesCS2A03G1149100;TraesCS1D03G0236700LC;TraesCS1B03G0198100;TraesCS1A03G1052100;T…
tae-miR9657b-5p	451	TraesCS5A03G0752600;TraesCS1B03G1098900LC;TraesCS1D03G0371900;TraesCS3B03G0113800;TraesCS2B03G1103600;TraesCS7B03G0103500LC;TraesCS2B03G0442100;TraesCS6A03G0376100;TraesCS2D03G0322000;TraesCS5B03G0144900;TraesCS3A03G0082100LC;TraesCS1D03G0506700;TraesCS5D03G0890200;TraesCS5A03G0599200;TraesCS6D03G0108800;TraesCS3D03G0339300;TraesCS5B03G0785800;TraesCS3B03G0113300;TraesCS5D03G0755300;TraesCS6D03G0…
tae-miR1122a	436	TraesCS7A03G1061300;TraesCS5D03G1198900;TraesCS3B03G1175700;TraesCS2B03G1430400;TraesCS1A03G0724800;TraesCS1B03G0034200;TraesCS2D03G0940700;TraesCS5A03G0015700;TraesCS3D03G0987500;TraesCS6A03G0177500;TraesCS3B03G0468300LC;TraesCS2B03G0550200;TraesCS5B03G1245200;TraesCS1D03G0689300;TraesCS5D03G1188200;TraesCS4D03G0487000LC;TraesCS6D03G0622400;TraesCS7D03G0559300;TraesCS4B03G0722200LC;TraesCS6B03G1…
tae-miR9674a-5p	401	TraesCS1A03G0623700;TraesCS1D03G0154800;TraesCS5A03G0284700LC;TraesCS3A03G0445600;TraesCS3D03G0375500;TraesCS1A03G0135300;TraesCS4D03G0371800LC;TraesCS6D03G0448500LC;TraesCS6D03G0913300;TraesCS1B03G0216500;TraesCS3A03G0594200;TraesCS1B03G1276600;TraesCS3D03G0516500;TraesCS6B03G0316800;TraesCS3B03G0577300LC;TraesCS2A03G0662800LC;TraesCS3B03G1416900LC;TraesCS3B03G0250700;TraesCS3B03G0915300;TraesCS…
tae-miR1120b-3p	391	TraesCS5D03G0113800;TraesCS7B03G1180200;TraesCS3D03G0568000;TraesCS7D03G0635000LC;TraesCS2D03G1111000;TraesCS6D03G0605100;TraesCS3D03G1099700;TraesCS1D03G0885700;TraesCS2D03G0492200;TraesCS6A03G0625200;TraesCS7D03G0700700LC;TraesCS5A03G1129000;TraesCS2A03G0509700LC;TraesCS3A03G0472600LC;TraesCS6D03G0673700;TraesCS7B03G0605700;TraesCS5B03G0924900LC;TraesCS2D03G0141200;TraesCS2D03G0790200LC;TraesCS…
tae-miR9673-5p	378	TraesCS6B03G0737100LC;TraesCS3D03G0374200LC;TraesCS3B03G0100800;TraesCS2D03G1328600LC;TraesCS6D03G0615700;TraesCS7B03G0459300;TraesCS3B03G0465100LC;TraesCS3B03G0780600;TraesCS6D03G0414600;TraesCS6A03G0586500LC;TraesCS5D03G0217900;TraesCS3A03G0549400LC;TraesCS3B03G0911300;TraesCS7B03G0116100LC;TraesCS3A03G1252800;TraesCS5D03G0830200LC;TraesCS5D03G0251300LC;TraesCS1B03G0832900;TraesCS1B03G1198800LC…
tae-miR9778	373	TraesCS3D03G0299200LC;TraesCS7D03G0824200;TraesCS7B03G0170900;TraesCS3B03G1285200;TraesCS1B03G0052700;TraesCS6B03G0217500;TraesCS7A03G0242600LC;TraesCS2D03G0805600;TraesCS5B03G0573000;TraesCS7B03G1317400;TraesCS7A03G1317100;TraesCS3B03G0819400LC;TraesCS6B03G0419100;TraesCS1B03G0549100;TraesCS3B03G1323600;TraesCS6D03G0840400;TraesCS3A03G1228300;TraesCS5A03G0515600LC;TraesCS1D03G0433300;TraesCS6A03…
tae-miR164	362	TraesCS1D03G0166900;TraesCS5A03G1027400;TraesCS3D03G0031300;TraesCS3D03G0884400;TraesCS2B03G1200900LC;TraesCS2D03G0759300LC;TraesCS6B03G0921400LC;TraesCS3B03G0038600;TraesCS6D03G0492400;TraesCS4B03G0085300LC;TraesCS7D03G0044400;TraesCS7A03G0691000;TraesCS7D03G0945200;TraesCS7B03G1080500;TraesCS3B03G0528700;TraesCS3D03G0238100;TraesCS6D03G0516100;TraesCS6D03G0643800;TraesCS3D03G0228300LC;TraesCS7A…
tae-miR9777	352	TraesCS1D03G0060500;TraesCS6B03G0556600LC;TraesCS4D03G0504000;TraesCS2A03G0307300LC;TraesCS7B03G1095300LC;TraesCS5D03G1150400;TraesCS1A03G0021800LC;TraesCS6D03G0209100LC;TraesCS2D03G1338800;TraesCS7B03G1046500LC;TraesCS5A03G0562200LC;TraesCS5D03G1026300LC;TraesCS5B03G0967700;TraesCSU03G0092600LC;TraesCS7D03G0168000;TraesCS6A03G0238800;TraesCS5A03G1097500;TraesCS3A03G0905100;TraesCS1B03G0884300LC;…
tae-miR1122c-3p	347	TraesCS4B03G0564800;TraesCS2D03G0432800;TraesCS7A03G1005500;TraesCS2D03G0376500;TraesCS1B03G0503200;TraesCS6A03G0711400;TraesCS6A03G0083100LC;TraesCS2B03G0820600;TraesCS3B03G0223700;TraesCS1A03G0378500;TraesCS3A03G0194200;TraesCS5A03G1101800;TraesCS1A03G0178400;TraesCS3A03G0798900LC;TraesCS7D03G0409500;TraesCS3B03G0985500;TraesCS6B03G0050800;TraesCS2B03G0120900LC;TraesCS1D03G0331700;TraesCS5D03G0…
tae-miR7757-5p	322	TraesCS6A03G0031100;TraesCS2D03G1286300;TraesCS4A03G1234000;TraesCS7B03G0020400;TraesCS7B03G0020800;TraesCS5B03G1332700;TraesCS5B03G0236000;TraesCS2A03G0080500;TraesCS4D03G0128000LC;TraesCS6B03G1283600;TraesCS2B03G0438100;TraesCS4A03G1198900LC;TraesCS7A03G0090100LC;TraesCS6B03G0469900LC;TraesCS3B03G1433800;TraesCS4D03G0737300;TraesCS7B03G1151600;TraesCS1B03G0045800;TraesCS2D03G1324900;TraesCS7A03…
tae-miR5049-3p	309	TraesCS7A03G0897100;TraesCS2B03G0822000;TraesCS2A03G0944700;TraesCS7A03G0896100;TraesCS2B03G0929400;TraesCS4D03G0528500LC;TraesCS3A03G0147000;TraesCS4D03G0116800;TraesCS4B03G0561000;TraesCS5A03G1160200LC;TraesCS3B03G0844200;TraesCS4A03G0773500;TraesCS4A03G1027400;TraesCS5B03G0084100LC;TraesCS1A03G0242700;TraesCS6D03G0063700;TraesCS6B03G0326100;TraesCS1A03G0403500;TraesCS2A03G1018400;TraesCS5D03G1…
tae-miR1120c-5p	257	TraesCS2D03G0410800;TraesCS1A03G0504400;TraesCS7B03G0915300LC;TraesCS6B03G0768300LC;TraesCS5A03G0525500;TraesCS4A03G0521800LC;TraesCS4B03G0233900;TraesCS6A03G0278500;TraesCS7D03G0926500;TraesCS7D03G0475000LC;TraesCS1D03G0185800;TraesCS4A03G1241700;TraesCS2B03G0103100;TraesCS3D03G0883200;TraesCS1D03G0452900;TraesCS7A03G0201200;TraesCS7B03G0304800;TraesCS5B03G0696600LC;TraesCS5B03G0056800LC;TraesCS…
tae-miR1121	251	TraesCS6A03G0736900;TraesCS4B03G0729600;TraesCS4B03G0184500;TraesCS5D03G0061600;TraesCS5B03G0442000;TraesCS5B03G0267100;TraesCS1D03G0234800;TraesCS3D03G0622300LC;TraesCS3A03G0797400;TraesCS7B03G0454600;TraesCS2B03G0787400LC;TraesCS6B03G0807100;TraesCS3A03G0645400;TraesCS3D03G0585300;TraesCS5A03G1184300;TraesCS6A03G0828100;TraesCS1A03G0450700;TraesCS4D03G0036300;TraesCS2D03G0958700LC;TraesCS5D03G0…
tae-miR408	249	TraesCS4A03G0875700;TraesCS4B03G0264700;TraesCS5D03G0864500LC;TraesCS1B03G1163300;TraesCS3D03G0787900;TraesCS6D03G0363600;TraesCS2A03G0681400LC;TraesCS2D03G0794500;TraesCS5A03G0958000;TraesCS1B03G1141500;TraesCS6B03G0919200;TraesCS1A03G1033900LC;TraesCS3A03G1101500LC;TraesCS4D03G0226500;TraesCS1B03G0987300;TraesCS7A03G0219700;TraesCS4B03G0518500LC;TraesCS5B03G0988000;TraesCS5D03G0812400;TraesCS2D…
tae-miR1122b-3p	246	TraesCS2A03G0772200;TraesCS5A03G0869500;TraesCS5B03G1331400;TraesCS6D03G0516100;TraesCS7A03G1368100LC;TraesCS1D03G0130300;TraesCS6B03G0814900;TraesCS6D03G0341000;TraesCS2A03G0077700;TraesCS6B03G0694200;TraesCS6A03G1051600;TraesCS1A03G0923500;TraesCSU03G0311800LC;TraesCS5B03G0911700;TraesCS2D03G1032200;TraesCS5B03G0113500;TraesCS7D03G0815000;TraesCS4B03G0958900;TraesCS4A03G0501100;TraesCS3A03G0578…
tae-miR9662b-3p	244	TraesCS6B03G0122600;TraesCS6D03G0069900;TraesCS6D03G0041400;TraesCS1B03G0106800;TraesCS6D03G0046200;TraesCS6B03G0114000;TraesCS6A03G0072200;TraesCS2B03G0575400;TraesCS1A03G1070700;TraesCS6B03G0144200;TraesCS2A03G0379000;TraesCS6B03G0110800LC;TraesCS6A03G0036700;TraesCS6B03G0104400;TraesCS6D03G0079000;TraesCS2D03G0427200;TraesCS5A03G0170900LC;TraesCS1D03G0082800;TraesCS2A03G1254200;TraesCS5D03G045…
tae-miR6197-5p	243	TraesCS7D03G0730200;TraesCS2B03G0124700;TraesCS1B03G0576300;TraesCS6D03G0693300;TraesCS2A03G0676400;TraesCS7B03G1110400;TraesCS3B03G1006000;TraesCS1D03G0732300;TraesCS4B03G0770200;TraesCS6A03G0847700;TraesCS2D03G0244200LC;TraesCS5D03G0131400;TraesCS7D03G0190600LC;TraesCS3B03G0737900;TraesCS1B03G0472200;TraesCS4A03G0310500LC;TraesCS3B03G0852800;TraesCS2B03G0271900;TraesCS3A03G0280000;TraesCS4A03G0…
tae-miR9657b-3p	240	TraesCS7D03G0324800;TraesCS7B03G1285800;TraesCS7A03G1174000LC;TraesCS5B03G0678400LC;TraesCS2B03G0229700;TraesCS3B03G0788100LC;TraesCS4B03G0088400;TraesCS2D03G1334600;TraesCS6A03G0926900LC;TraesCS5D03G0448000;TraesCS6B03G0905800LC;TraesCS3A03G0626200LC;TraesCS3D03G0755200;TraesCS4A03G0031600;TraesCS4B03G0772200LC;TraesCS4D03G0063900;TraesCS5D03G0156800;TraesCS7B03G0167700LC;TraesCS3D03G0411600;Tra…
tae-miR9657c-3p	240	TraesCS1D03G0556900;TraesCS6A03G0782800;TraesCS5B03G1038500LC;TraesCS2B03G0745000;TraesCS6A03G0689000LC;TraesCS2D03G0340500;TraesCS1B03G0817000;TraesCS6D03G0861500LC;TraesCS3A03G0644600;TraesCS2D03G0162800;TraesCS3B03G1523400;TraesCS4D03G0815900LC;TraesCS7D03G0608100;TraesCS4B03G0626300;TraesCS7A03G1202100;TraesCS1D03G0811600;TraesCS3A03G0230500;TraesCS1B03G0568700;TraesCS5A03G0993500LC;TraesCS3D…
tae-miR444a	228	TraesCS4A03G1134400LC;TraesCS1D03G0078500;TraesCS7D03G0867600;TraesCS5D03G0024700;TraesCS7A03G1056300LC;TraesCS2A03G0668300;TraesCS2A03G0793800;TraesCS3D03G0520600;TraesCS3A03G0123900;TraesCS6D03G0577800;TraesCS1B03G0476200LC;TraesCS1B03G0806300LC;TraesCS2D03G0205000;TraesCS1D03G0617000;TraesCS4A03G0371400;TraesCS4A03G0527500;TraesCS7D03G1271500;TraesCS6A03G0637300;TraesCS2B03G0893500;TraesCS5B03…
tae-miR9662a-3p	226	TraesCS6B03G1117000;TraesCS6A03G0072500;TraesCS6B03G0101100;TraesCS7A03G0427500;TraesCS1D03G0190500;TraesCS5A03G0605700;TraesCS6A03G0145100;TraesCS1B03G0405400;TraesCS6A03G0068300LC;TraesCS5D03G1145900LC;TraesCSU03G0083900;TraesCS6D03G0047300LC;TraesCS6A03G0036600;TraesCS6B03G0111000;TraesCS6A03G0034800;TraesCS1A03G0162200;TraesCS1B03G0090800;TraesCS6B03G0111100LC;TraesCS6D03G0041900;TraesCS2A03G…
tae-miR1135	214	TraesCS4D03G0399400;TraesCS1A03G0218600;TraesCS5A03G1276100;TraesCS1A03G0554900;TraesCS5B03G0743000;TraesCS1A03G0441500LC;TraesCS4A03G0857900;TraesCS3A03G0233200;TraesCS5B03G1326500LC;TraesCS6A03G0190100;TraesCS1D03G0247700LC;TraesCS5B03G1244300;TraesCS2A03G0149900LC;TraesCS2D03G1041900LC;TraesCS7B03G0534300;TraesCS1D03G0675000;TraesCS4B03G0004400;TraesCS6A03G0349400;TraesCS4A03G0860200;TraesCS7D…
tae-miR9674b-5p	213	TraesCS2B03G0895300;TraesCS5B03G1017000LC;TraesCS1B03G0190100;TraesCS6B03G0230200LC;TraesCS7A03G1051800LC;TraesCS2A03G1230000;TraesCS1A03G0139600;TraesCS6A03G0227600;TraesCS6A03G0035000;TraesCS6B03G0316100;TraesCS2A03G1211600;TraesCS1D03G0127200;TraesCS4D03G0545800;TraesCS6A03G0227400;TraesCS3B03G0250700;TraesCS6B03G0316800;TraesCS1B03G0078800;TraesCS4D03G0069100;TraesCS1D03G0126600;TraesCS2B03G0…
tae-miR9661-5p	209	TraesCS5B03G1226000;TraesCS6D03G0597700;TraesCS3B03G1075900;TraesCS6D03G0218600LC;TraesCS5A03G1009800LC;TraesCS7B03G1005500;TraesCS4A03G0242200;TraesCS3A03G0550700;TraesCS2B03G0061900;TraesCS3A03G0943300;TraesCS1A03G0888300;TraesCS5B03G1228000;TraesCS1B03G0087000;TraesCS6B03G0845500;TraesCS7D03G0333400;TraesCS3D03G0512400;TraesCS6D03G0579500;TraesCS6D03G0689600;TraesCS7D03G0563300;TraesCS7D03G086…
tae-miR9657a-3p	204	TraesCS1B03G0568700;TraesCS1D03G0643400;TraesCS7D03G0608100;TraesCS4B03G0626300;TraesCS3A03G0644600;TraesCS2D03G0162800;TraesCS3B03G1523400;TraesCS2B03G0745000;TraesCS2B03G0708200LC;TraesCS1B03G0817000;TraesCS6D03G0861500LC;TraesCS7A03G0873200;TraesCS5D03G1024300;TraesCSU03G0102700LC;TraesCS3B03G0713900;TraesCS7B03G0392700;TraesCS1A03G0425000LC;TraesCS5A03G0377000;TraesCS5B03G0363900;TraesCS4B03G…
tae-miR9776	192	TraesCS2A03G0946700LC;TraesCS5D03G0534700;TraesCS1B03G0018900;TraesCS7B03G0392100;TraesCS3B03G0316500;TraesCS6D03G0783000;TraesCS6B03G0450000;TraesCS6B03G1140300;TraesCS4B03G0498500;TraesCS2A03G0229000;TraesCS3B03G1240400LC;TraesCS4D03G0507500;TraesCS2D03G0191500;TraesCS1D03G0380500;TraesCS5D03G0534800;TraesCS6B03G0439400;TraesCS3D03G0333600;TraesCS1A03G0090100LC;TraesCS2B03G0696600LC;TraesCS2D03…
tae-miR9677b	188	TraesCS4D03G0055500;TraesCS5A03G1046800;TraesCS3B03G0350500;TraesCS4B03G0232200LC;TraesCS6D03G0309300;TraesCS1A03G0563300;TraesCS2B03G1027700LC;TraesCS3D03G0270400;TraesCS7A03G0814900;TraesCS4D03G0195000;TraesCS6A03G0617600;TraesCS1B03G0972600;TraesCS7D03G0822200LC;TraesCS7B03G1061000LC;TraesCS4B03G0586800LC;TraesCS6A03G0797600LC;TraesCS6A03G0200400LC;TraesCS5A03G0098800;TraesCS5D03G0744500LC;Tra…
tae-miR1130a	178	TraesCS1D03G0740300;TraesCS6B03G0718800;TraesCS3D03G1099700;TraesCS5A03G0080300;TraesCS1A03G0578500;TraesCS6A03G1009200;TraesCSU03G0005100;TraesCS2D03G0569400;TraesCS7D03G0097600LC;TraesCS3D03G0434800;TraesCS5B03G1170700;TraesCS7D03G1074400;TraesCS6D03G0673700;TraesCS7B03G0415300;TraesCS2D03G0790200LC;TraesCS3A03G0836400;TraesCS4D03G0790600LC;TraesCS2B03G0550200;TraesCS2A03G0702200;TraesCS3D03G07…
tae-miR9652-3p	175	TraesCS4A03G0950500LC;TraesCS7A03G1080500LC;TraesCS4A03G0651400;TraesCSU03G0056000LC;TraesCS7B03G0904800;TraesCS4A03G0242200;TraesCS1A03G0017500;TraesCS7A03G0426500LC;TraesCS1D03G0642900;TraesCS5D03G0745400;TraesCS4D03G0125700;TraesCS7B03G0058400LC;TraesCS7A03G0316200;TraesCS7B03G0947600;TraesCS4A03G0286600;TraesCS1D03G0986900LC;TraesCS4B03G0049900;TraesCS1D03G0020900;TraesCS1A03G0454300LC;TraesC…
tae-miR9772	167	TraesCS3A03G0031400;TraesCSU03G0113000LC;TraesCS3A03G0134200;TraesCS6D03G0120400LC;TraesCS3D03G0024700LC;TraesCS6A03G0173000;TraesCS6A03G0130900;TraesCS7A03G0764100LC;TraesCS6B03G0175200;TraesCS5B03G0062300LC;TraesCSU03G0353700;TraesCS4A03G0928400;TraesCS6B03G0230200LC;TraesCS3A03G0031500LC;TraesCS7D03G0908700LC;TraesCS6A03G0127600LC;TraesCS3B03G1025100;TraesCS6B03G0233700;TraesCS2D03G0251200LC;T…
tae-miR9670-3p	162	TraesCS5A03G0307200LC;TraesCSU03G0392800;TraesCS1D03G0922000LC;TraesCS3B03G0585500;TraesCS5B03G1101900LC;TraesCS2B03G1430900;TraesCS6B03G0031000LC;TraesCS6B03G0014300;TraesCS7D03G0415800LC;TraesCS5D03G0575000LC;TraesCS4A03G0583500;TraesCS4A03G0327800LC;TraesCS6D03G0405600;TraesCS6A03G0331300LC;TraesCS4B03G0794500;TraesCS6A03G0149400LC;TraesCS4B03G0077600;TraesCS6D03G0046900LC;TraesCS7B03G0518700L…
tae-miR9655-3p	161	TraesCS3A03G0088500;TraesCS5A03G0572700LC;TraesCS7D03G0826600;TraesCS2B03G0725300;TraesCS5A03G0622900;TraesCS7A03G0300300;TraesCS6B03G1088800LC;TraesCS4A03G0747000;TraesCS4A03G0867900LC;TraesCS7A03G0908200;TraesCS5B03G0585900LC;TraesCS6B03G0947700;TraesCS7B03G0413000;TraesCS3D03G0100200;TraesCS6B03G0857100;TraesCS5D03G0538600LC;TraesCS7B03G0700200;TraesCS7D03G0637600LC;TraesCS7A03G0300600;TraesCS…
tae-miR9781	160	TraesCS2B03G0637200LC;TraesCS7B03G0507000LC;TraesCS7D03G0969400;TraesCS5B03G0839000LC;TraesCS5A03G0270000LC;TraesCS7A03G0997000LC;TraesCS1B03G0321200;TraesCS7A03G0704700LC;TraesCS2D03G0831500LC;TraesCS1B03G0291100;TraesCS7B03G0525900LC;TraesCS6B03G0228300LC;TraesCS2A03G1121900;TraesCS3B03G0209200;TraesCS7B03G0454100LC;TraesCS2B03G0352800;TraesCS4A03G1168200;TraesCS3B03G1380900LC;TraesCS2A03G03856…
tae-miR156	152	TraesCS3B03G0772100;TraesCS2D03G0527100LC;TraesCS5A03G0258200LC;TraesCS2B03G0400300LC;TraesCS2A03G0857100;TraesCS1B03G0475600LC;TraesCS5B03G0692900;TraesCS4D03G0532000;TraesCS7B03G0158700LC;TraesCS2A03G0764200LC;TraesCS4A03G0263000LC;TraesCS2A03G0518800;TraesCS5A03G0845300LC;TraesCS5D03G0811700LC;TraesCS5A03G0433000LC;TraesCS6A03G0258300;TraesCS1A03G0291500LC;TraesCS2D03G0798000;TraesCS6A03G07635…
tae-miR5175-5p	146	TraesCS7B03G0996500LC;TraesCS3B03G1294400;TraesCS2D03G0234700;TraesCS3B03G1526800;TraesCS2A03G0731800;TraesCS5A03G0824000;TraesCS5D03G1128300;TraesCS7A03G1055500;TraesCS3B03G0884500LC;TraesCS6D03G0100200;TraesCS5A03G0911300;TraesCS1A03G0385800;TraesCS3B03G0346600;TraesCS3B03G1352500;TraesCS2D03G0775400;TraesCS6B03G1224300;TraesCS3A03G0974400;TraesCS4A03G0046000LC;TraesCS2A03G1142400LC;TraesCS3D03…
tae-miR5048-5p	143	TraesCS5B03G0750900;TraesCS5B03G1266800;TraesCS6A03G0865500LC;TraesCS7D03G0088000;TraesCS4D03G0173300LC;TraesCS2D03G1331000;TraesCS4A03G0211300;TraesCS2A03G0081700;TraesCS3B03G1182500;TraesCS7B03G1167700;TraesCS3B03G0930200;TraesCS4A03G0704700;TraesCS5B03G0855600LC;TraesCS4A03G1214900LC;TraesCS1A03G0221900;TraesCS4A03G0844200LC;TraesCS6A03G0462100LC;TraesCS7D03G1221100LC;TraesCS7B03G1332000;Traes…
tae-miR9668-5p	139	TraesCS3A03G0192600;TraesCS5A03G0826200;TraesCS5B03G0944300;TraesCS1B03G0779400;TraesCS5A03G1270200;TraesCS5A03G0188200;TraesCS1D03G0892900;TraesCS2B03G1266400;TraesCS3D03G0589900;TraesCS7A03G0115700;TraesCS7B03G0775100;TraesCS5B03G0800000LC;TraesCS5D03G1036800;TraesCS4A03G0953700LC;TraesCS7B03G1122100LC;TraesCS1B03G0379300LC;TraesCS4B03G0637300;TraesCS2D03G1218800LC;TraesCS7B03G0703400;TraesCS4A…
tae-miR159a	138	TraesCS7A03G0212100;TraesCS3A03G0805100;TraesCS7B03G0378200;TraesCS4B03G0125200LC;TraesCS1A03G0764700;TraesCS2D03G1034300;TraesCS7D03G1061700;TraesCS2B03G0653600LC;TraesCS2A03G0956000;TraesCS6A03G0105800;TraesCS2D03G0050300;TraesCS2B03G1222600;TraesCS1B03G1172000;TraesCS1A03G0795800;TraesCS7D03G0559500LC;TraesCS1A03G0593400;TraesCS5D03G0569500LC;TraesCS3A03G0970100;TraesCS2A03G0995200;TraesCS4A03…
tae-miR5085	133	TraesCS6D03G0751400;TraesCS1D03G0611600;TraesCS6B03G1171500LC;TraesCS4B03G0161600LC;TraesCS6A03G0995600LC;TraesCS3B03G0891300;TraesCS6D03G0166900;TraesCS5B03G0695700;TraesCS6D03G0276600;TraesCS2D03G0998100LC;TraesCS3D03G0172200;TraesCS1B03G0055200LC;TraesCS4B03G0431500LC;TraesCS1D03G0506700;TraesCS4B03G0318200LC;TraesCS1D03G0048600LC;TraesCS2A03G0322900;TraesCS4A03G0640800LC;TraesCS6B03G0788300;T…
tae-miR9779	133	TraesCS5B03G0102300;TraesCS3B03G1169500;TraesCS5A03G0181500LC;TraesCS2D03G1104200LC;TraesCS2D03G0411500;TraesCS4D03G0323000;TraesCS4B03G0938400;TraesCS5A03G0969100;TraesCS1A03G0846700;TraesCS2A03G0577700;TraesCS1A03G0877600;TraesCS7B03G0436600LC;TraesCS7B03G0331700;TraesCS4A03G0303700LC;TraesCS1A03G0833800LC;TraesCS3D03G1109500;TraesCS7D03G0506100;TraesCS1A03G0466300;TraesCS2D03G0579600LC;TraesCS…
tae-miR397-5p	124	TraesCS6A03G0213100;TraesCS5A03G0867800;TraesCS1B03G1193300;TraesCS1D03G0277400;TraesCS7A03G1151000LC;TraesCS3B03G1185200;TraesCS5D03G0865500;TraesCS6D03G0064900;TraesCS3D03G0373900;TraesCS1A03G0304500LC;TraesCS2A03G1220400;TraesCS3A03G0564100;TraesCS2A03G1176000LC;TraesCS2D03G0550100LC;TraesCS7B03G1077800;TraesCS7D03G0512300;TraesCS3B03G1003100;TraesCS2A03G0628500LC;TraesCS3B03G1315600;TraesCS3A…
tae-miR171b	120	TraesCSU03G0340100LC;TraesCS1B03G1055400LC;TraesCS6A03G0671800;TraesCS1B03G0491600LC;TraesCS5A03G1264100;TraesCSU03G0440700LC;TraesCS7A03G0104200;TraesCS5D03G0912400;TraesCS4B03G0947900;TraesCS1B03G0923300LC;TraesCS1D03G0929400LC;TraesCS6D03G0186900LC;TraesCS2D03G0142400;TraesCS2D03G1270100LC;TraesCS6A03G0341800LC;TraesCS5D03G1045100LC;TraesCS2B03G0600100LC;TraesCS1D03G0533400;TraesCS3A03G0625700…
tae-miR9654a-3p	120	TraesCS4A03G1001500;TraesCS6B03G0833200;TraesCS2B03G1151200;TraesCS5B03G0814100;TraesCS6B03G0591000LC;TraesCS1B03G0518300;TraesCS3A03G0432000LC;TraesCS5D03G0384800LC;TraesCS3B03G0620200LC;TraesCS5A03G0857500LC;TraesCS3A03G0284400LC;TraesCS5A03G0782000;TraesCS7D03G0574300LC;TraesCS1D03G0436600LC;TraesCSU03G0217300LC;TraesCS1B03G1112500;TraesCS7D03G0722100LC;TraesCSU03G0146500LC;TraesCS6A03G0827700…
tae-miR9667-5p	113	TraesCSU03G0045200LC;TraesCS5D03G0661400LC;TraesCS2D03G1279500;TraesCS5B03G0919600LC;TraesCS3A03G1130400;TraesCS2B03G1486100LC;TraesCS5B03G0010600;TraesCS6A03G1003100;TraesCS5B03G1127800;TraesCS7D03G0208600;TraesCS7A03G0420400LC;TraesCSU03G0282700LC;TraesCS4A03G0890100;TraesCS2B03G0315700;TraesCS3D03G0155500;TraesCS5D03G1214500;TraesCS2A03G1355900LC;TraesCS5D03G0024700;TraesCS5A03G0236600;TraesCS…
tae-miR171a	108	TraesCS1A03G0723800LC;TraesCS4A03G1035900LC;TraesCS1D03G0541400LC;TraesCS4D03G0826700;TraesCS4D03G0762400LC;TraesCS5A03G0827100LC;TraesCS2A03G0603800;TraesCS2A03G0897900;TraesCS1A03G0554000;TraesCS7A03G0030000;TraesCS5A03G0936100LC;TraesCS7D03G0694700LC;TraesCS7A03G0466400LC;TraesCS4D03G0116500;TraesCS2D03G1176100LC;TraesCS7B03G0759900LC;TraesCS6B03G0966700;TraesCS2A03G0921100;TraesCS6A03G0050800…
tae-miR2275-3p	108	TraesCS2D03G0608400;TraesCS2D03G0085700LC;TraesCS2D03G1341100;TraesCS1D03G0671400;TraesCS5D03G0046800LC;TraesCS7A03G1105500LC;TraesCS5A03G0245100;TraesCS3A03G0285800;TraesCS3B03G0510600LC;TraesCS4A03G0533000;TraesCS7A03G1038700;TraesCS7B03G0061600LC;TraesCS3B03G0352600;TraesCS3B03G1443400LC;TraesCS1B03G0089400LC;TraesCS5D03G0501300LC;TraesCS3D03G0594700LC;TraesCS2B03G0125000;TraesCS4B03G0344700LC…
tae-miR9679-5p	108	TraesCSU03G0458400;TraesCS1A03G0851300;TraesCS2B03G0605800;TraesCS7D03G0849700;TraesCS7A03G1239100;TraesCS6A03G0861900LC;TraesCS5D03G0550000LC;TraesCS7D03G0201600;TraesCS2A03G0850500LC;TraesCS6D03G0883000LC;TraesCS7A03G0208900LC;TraesCS3B03G1288400;TraesCS7A03G0218300;TraesCS3B03G0826400;TraesCS2D03G0491600;TraesCS4B03G0033800LC;TraesCS7B03G0933900LC;TraesCS1D03G0532000;TraesCS7A03G0030000;TraesC…
tae-miR1134	107	TraesCS7A03G1070800;TraesCS7B03G1201300LC;TraesCS7A03G1091000;TraesCS7A03G0599100LC;TraesCS1A03G0663200;TraesCS6A03G0744000LC;TraesCS4D03G0034500;TraesCS3B03G0061200;TraesCS5B03G0980200;TraesCS5D03G0945300LC;TraesCS5A03G0931000;TraesCS2B03G0576200;TraesCS5A03G0522200;TraesCS1A03G1083800;TraesCS3D03G0434400LC;TraesCS2A03G0710200LC;TraesCS3B03G1490700;TraesCS6B03G1297000;TraesCS7A03G0616900LC;Traes…
tae-miR5086	106	TraesCS3A03G0343300;TraesCS7D03G1184800;TraesCS2B03G0599000;TraesCS3A03G0120100LC;TraesCS5B03G0786400LC;TraesCS3D03G0359700;TraesCS7B03G0599600;TraesCS1A03G0405700;TraesCS2D03G0022500;TraesCS6A03G0633000;TraesCS1B03G0145600LC;TraesCS7B03G1139700;TraesCS1A03G0822100LC;TraesCS4A03G0060900;TraesCS2B03G1026200;TraesCS2D03G0330600LC;TraesCS7A03G1124100LC;TraesCS7A03G0526200;TraesCS7A03G1242100;TraesCS…
tae-miR1136	105	TraesCS2B03G0148000;TraesCS4A03G0860200;TraesCS7A03G0353400;TraesCS1A03G0309300;TraesCS6D03G0113100;TraesCS4A03G0503700;TraesCS7A03G0613600;TraesCS1A03G0561600;TraesCS2A03G0131300;TraesCS2B03G1440600;TraesCS2A03G1030300;TraesCS5A03G1276100;TraesCS7A03G1125300;TraesCS2D03G1192000;TraesCS1A03G0554900;TraesCS3B03G0099700;TraesCS5B03G0743000;TraesCS4B03G0634300;TraesCS4A03G0491200;TraesCS5B03G1326500…
tae-miR9660-5p	105	TraesCS7A03G1163700;TraesCS1D03G0527000;TraesCS7A03G0643100;TraesCS7A03G1223100;TraesCS2B03G0395100;TraesCS3B03G0881800;TraesCS7D03G0087800;TraesCS5D03G0809100LC;TraesCS3A03G0694500;TraesCS7A03G0096600;TraesCS7B03G0689300;TraesCS4B03G0984000;TraesCS5D03G0666000;TraesCS5D03G1125800;TraesCS7B03G0225500;TraesCS2B03G0440700LC;TraesCS5B03G0556000;TraesCS6A03G0723900;TraesCS5B03G1271700;TraesCS1D03G061…
tae-miR160	101	TraesCS5D03G0945800LC;TraesCS2A03G0858600LC;TraesCS6B03G0455900;TraesCS6D03G0363100;TraesCS7B03G0929000;TraesCS2A03G0287300LC;TraesCS4D03G0425400;TraesCS6B03G1256400;TraesCS1D03G0590900;TraesCS1A03G1018200;TraesCS6B03G0760600;TraesCS2A03G1305800LC;TraesCS7B03G0580900LC;TraesCS3A03G1227100;TraesCS3D03G0630700LC;TraesCS4A03G0237900;TraesCS7D03G0324300;TraesCS2B03G1237700LC;TraesCS6A03G0612400;Traes…
tae-miR9653b	101	TraesCS5D03G1080200LC;TraesCS7D03G0011300;TraesCS5A03G1012300;TraesCS5B03G1194600LC;TraesCS3D03G0010500LC;TraesCS1D03G0565100;TraesCS2B03G0932700;TraesCS7A03G0733400;TraesCS4B03G0401800;TraesCS7A03G0611000LC;TraesCS2B03G1114700LC;TraesCS7B03G1088700LC;TraesCS6D03G0055600;TraesCS7B03G0206600;TraesCS7A03G0406400;TraesCS2B03G1193700LC;TraesCS5D03G0103200;TraesCS7D03G1202500LC;TraesCS6B03G1240300;Tra…
tae-miR319	96	TraesCS2A03G0261000;TraesCS5D03G0009600LC;TraesCS3D03G0495900;TraesCS7A03G1316300;TraesCS2B03G0157600LC;TraesCS7B03G0218500;TraesCS2B03G0387800;TraesCS3D03G0741900;TraesCS5A03G0211200LC;TraesCS1A03G0764500;TraesCS2B03G0296300;TraesCS7B03G0683900;TraesCS7A03G0492300LC;TraesCS7D03G0400700;TraesCS2B03G0387700;TraesCS2B03G0288400LC;TraesCS6B03G0218200LC;TraesCS2D03G0606800LC;TraesCS3A03G0824100;Traes…
tae-miR395a	92	TraesCS3B03G0852000;TraesCS2B03G0574600LC;TraesCS2D03G1307000;TraesCS6D03G0270200LC;TraesCS6B03G0406800;TraesCS2A03G1212800LC;TraesCS1D03G0227700LC;TraesCS6D03G0710900LC;TraesCS1D03G0618500;TraesCS2B03G1385600LC;TraesCS6B03G0968700;TraesCS6A03G0055400;TraesCS6A03G0056500;TraesCS5A03G0918100;TraesCS5D03G0737800LC;TraesCS5B03G0967700;TraesCS6B03G0036700LC;TraesCS2B03G0567700LC;TraesCS5D03G0238800LC…
tae-miR167c-5p	86	TraesCS4A03G0649500LC;TraesCS1D03G0682200LC;TraesCS3A03G0782600;TraesCS2A03G0829200LC;TraesCS1D03G0785500;TraesCS1B03G0776400;TraesCS4B03G0097400;TraesCS6B03G0945000;TraesCSU03G0120900LC;TraesCS5D03G1056400LC;TraesCS7A03G0924100;TraesCS2A03G0984400LC;TraesCS7B03G0602300LC;TraesCS5A03G0086000LC;TraesCS3A03G0828400LC;TraesCS5D03G0505900LC;TraesCS4D03G0128000LC;TraesCS7D03G0606300LC;TraesCS3D03G0665…
tae-miR9658-3p	82	TraesCS5B03G0902200;TraesCS7D03G0615300;TraesCS7A03G0924400LC;TraesCS7D03G0392000;TraesCS4A03G0474100LC;TraesCS3B03G0543300LC;TraesCS1B03G1249200;TraesCS4A03G1246800;TraesCS1B03G0332600;TraesCS3B03G1189900LC;TraesCS4D03G0181700;TraesCS2A03G0892300LC;TraesCS1A03G0715200;TraesCS4B03G0863800;TraesCS4A03G0727200;TraesCS7A03G0518600LC;TraesCS4A03G1118200LC;TraesCS5A03G0856300;TraesCS5B03G0113100LC;Tra…
tae-miR9675-3p	78	TraesCSU03G0264400LC;TraesCS7A03G0932000;TraesCS2B03G0100100;TraesCS1D03G0203000;TraesCS4B03G0914100;TraesCS7A03G1214200LC;TraesCS1B03G0280400;TraesCS5D03G0187400;TraesCS4B03G0358800LC;TraesCS6D03G0112100;TraesCS5D03G0654400;TraesCS6A03G0062700LC;TraesCS5B03G0183200;TraesCS7D03G0010400;TraesCS4A03G0081900LC;TraesCS7B03G0590700LC;TraesCS3D03G0621100LC;TraesCS7B03G0485000LC;TraesCS3B03G0372500;Trae…
tae-miR5050	75	TraesCS1A03G0646400;TraesCS2A03G0283600LC;TraesCS5B03G0839900;TraesCS4A03G0999300;TraesCS3D03G0872700;TraesCS2B03G0448500;TraesCS1D03G0490700;TraesCS4D03G0176000;TraesCS2B03G0014000LC;TraesCS3D03G0367100LC;TraesCS5B03G1149900;TraesCS7B03G0251600;TraesCS2A03G0328700;TraesCS5B03G0751700LC;TraesCS3B03G0514500;TraesCS5B03G0946800;TraesCS5B03G1220200LC;TraesCS5A03G0778200LC;TraesCS4B03G0048100LC;Traes…
tae-miR1118	74	TraesCS4D03G0200300;TraesCS6D03G0303100LC;TraesCS5A03G1134000;TraesCS6B03G0004900;TraesCS2D03G0499600LC;TraesCS6B03G0676000;TraesCS2B03G0026500;TraesCS2A03G0919100LC;TraesCS5B03G1204400;TraesCS1A03G0912100;TraesCS3A03G0836400;TraesCS5D03G0226600;TraesCS4A03G0243300;TraesCS5A03G0345900LC;TraesCS6A03G0381600LC;TraesCS5A03G0693700;TraesCS2A03G0230400;TraesCS2A03G0990200;TraesCS1A03G0538900;TraesCS6B…
tae-miR9653a-3p	70	TraesCS6B03G0024000;TraesCS1A03G0874100;TraesCS7B03G0519800;TraesCS2A03G1257300LC;TraesCS7D03G1198100;TraesCS7B03G1173600;TraesCS7B03G1027800;TraesCS3B03G0310200LC;TraesCS3B03G0495800;TraesCS3A03G0841000;TraesCS1D03G0848500;TraesCS2B03G0142000LC;TraesCS1B03G0757400;TraesCS7B03G0089200;TraesCS2B03G1078400;TraesCS4B03G0570100;TraesCS7A03G1161200;TraesCS6D03G0707800;TraesCS3B03G0656600;TraesCS7D03G0…
tae-miR9676-5p	59	TraesCS7A03G0012400;TraesCS3D03G0214500;TraesCS2B03G1461700;TraesCS2A03G0177300LC;TraesCS1A03G0475700LC;TraesCS5D03G0010700;TraesCS7B03G0959200;TraesCS3B03G0104700;TraesCS3B03G1178800LC;TraesCS5D03G0222400LC;TraesCS7D03G0453000;TraesCS7D03G1062900;TraesCS1D03G0362100LC;TraesCS2B03G1301000LC;TraesCS7B03G0100900LC;TraesCS3B03G0328100LC;TraesCS7A03G1359300LC;TraesCS1A03G1051500;TraesCS4A03G0524400;T…
tae-miR9666b-3p	57	TraesCS5B03G0453500LC;TraesCS4B03G0101200LC;TraesCS3D03G0482300;TraesCS1D03G0123900;TraesCS1A03G0611800LC;TraesCS4B03G0583700;TraesCS1D03G0282900LC;TraesCS3B03G1377800;TraesCS5B03G1120300LC;TraesCS3D03G0983800LC;TraesCS3D03G0580200LC;TraesCS4D03G0675100LC;TraesCS5D03G0605700;TraesCS7A03G0745600;TraesCS3B03G0591200;TraesCS2D03G1332000;TraesCS6D03G0610300LC;TraesCS6D03G0821300LC;TraesCS4A03G0694600…
tae-miR1847-5p	53	TraesCS2A03G1313200LC;TraesCS3B03G0242700LC;TraesCS2A03G0406200;TraesCS1D03G0209400LC;TraesCS6B03G0262200LC;TraesCS2D03G1152900;TraesCS7A03G0655700LC;TraesCS6A03G0766900;TraesCS1B03G0501900;TraesCS2A03G0515600LC;TraesCS6A03G0515200LC;TraesCS4B03G0444700LC;TraesCS5D03G0344400;TraesCS3B03G1427100LC;TraesCS6D03G0650600;TraesCS1A03G0966000;TraesCS1A03G0431400LC;TraesCS3A03G0662400;TraesCS5D03G0638700…
tae-miR9652-5p	52	TraesCS5D03G0995600;TraesCS5A03G1049300LC;TraesCS5B03G1113600LC;TraesCS6A03G0982200;TraesCS6A03G0629200;TraesCS2D03G0820300;TraesCS7A03G0866700;TraesCS5B03G1109200LC;TraesCS5A03G0905700;TraesCS5B03G1118500;TraesCS3D03G0410000LC;TraesCS3D03G0708500;TraesCS5A03G0971000LC;TraesCS6B03G0356100;TraesCS3B03G0881300;TraesCS5A03G1016100LC;TraesCS5D03G0239600LC;TraesCS6A03G1037100;TraesCS7D03G0668400LC;Tra…
tae-miR9659-3p	52	TraesCS3B03G0757200;TraesCS5B03G0965000;TraesCS4B03G0246500LC;TraesCS4D03G0526900;TraesCS6D03G0557600;TraesCS7A03G1172300LC;TraesCS5D03G0771100;TraesCS4B03G0938300;TraesCS3B03G0262500;TraesCS5B03G0262200LC;TraesCS2B03G1327100LC;TraesCS4A03G0259500LC;TraesCS3D03G1165300;TraesCS3A03G0663200;TraesCS7B03G0538800;TraesCS3D03G1165400LC;TraesCS4D03G0475100;TraesCS3D03G0606600;TraesCS7B03G1019500;TraesCS…
tae-miR398	51	TraesCS2D03G1125600LC;TraesCS5B03G0196500;TraesCS5A03G0674800;TraesCS7A03G0708300;TraesCS4A03G0593200LC;TraesCS1D03G0273200;TraesCS7D03G0686800;TraesCS1A03G0045600;TraesCS3B03G1110900;TraesCS7B03G0547200;TraesCS2D03G0891400LC;TraesCS3D03G0527600;TraesCS4A03G0033600LC;TraesCS5B03G0712900;TraesCS1B03G0052600;TraesCS2A03G0249400;TraesCS7A03G1336500;TraesCS4D03G0018600;TraesCS6D03G0012600;TraesCS4B03…
tae-miR396-5p	50	TraesCS7A03G0108800;TraesCS3A03G1089900;TraesCS7B03G0830500;TraesCS2B03G1272400LC;TraesCS2D03G1092900;TraesCS7A03G1288000LC;TraesCS7B03G0378800LC;TraesCS3B03G1269500;TraesCS1B03G1026300LC;TraesCS3A03G0297700;TraesCS5B03G0651600;TraesCS3B03G1130300LC;TraesCS6B03G0286500LC;TraesCS7A03G0993400;TraesCS3B03G0366900;TraesCS2B03G1410900;TraesCS7D03G1229600;TraesCS4A03G0764700;TraesCS7B03G1241700;TraesCS…
tae-miR9656-3p	50	TraesCS6B03G0678800;TraesCS4A03G0126100;TraesCS5A03G1197200;TraesCS5D03G0993700;TraesCS7A03G0219700;TraesCS6D03G0839200;TraesCS5B03G1104900;TraesCS7A03G0187200;TraesCS3B03G0401100;TraesCS3A03G0316800;TraesCS2A03G0458800LC;TraesCS3D03G0725400;TraesCS6A03G0483400;TraesCS3A03G0615100LC;TraesCS5A03G0477500LC;TraesCS2D03G0247200;TraesCS7A03G0184900;TraesCS3B03G0918200;TraesCS2A03G1252000;TraesCS1A03G0…
tae-miR1139	49	TraesCS1A03G0577900;TraesCS4A03G0783100;TraesCS6B03G1039300;TraesCS2B03G1512600LC;TraesCS1B03G0415700;TraesCS3B03G1092400LC;TraesCS1D03G0327000;TraesCS4D03G0049500;TraesCS6B03G1184200;TraesCS1B03G0258000;TraesCS6D03G0848500;TraesCS2B03G0847700;TraesCS1B03G0707000;TraesCS5A03G0412500;TraesCS3D03G0609600;TraesCS1B03G0298200;TraesCS7A03G0647300LC;TraesCS2B03G1072700LC;TraesCS4A03G0981500;TraesCS2D03…
tae-miR9783	48	TraesCS5B03G0732900LC;TraesCS4D03G0716300;TraesCS7D03G1200100;TraesCS6D03G0325900;TraesCS6B03G0105600;TraesCS1A03G1084200;TraesCS5D03G0461700;TraesCS3B03G0700400;TraesCS2D03G1092600;TraesCS5A03G1142900;TraesCS3B03G0838200;TraesCS4B03G0050000LC;TraesCS1A03G0623200;TraesCS3A03G0324700;TraesCS7A03G1186400LC;TraesCS6D03G0075400;TraesCS4A03G0696100;TraesCS7A03G1257300;TraesCS1B03G0257400;TraesCS6B03G0…
tae-miR9666a-3p	47	TraesCS3B03G0076700;TraesCS6D03G0041000LC;TraesCS7B03G0573500;TraesCS5B03G1209700;TraesCS4B03G0602800;TraesCS5B03G1077800;TraesCS4B03G1012600;TraesCS3D03G0440100LC;TraesCS2B03G1567000LC;TraesCS4B03G0602900;TraesCS5A03G1096800;TraesCS5D03G1093100;TraesCS6B03G0713300;TraesCS5D03G1171300LC;TraesCS2D03G0963700LC;TraesCS2A03G1361700;TraesCS2B03G1562900;TraesCS4D03G0533500;TraesCS3B03G0105300LC;TraesCS…
tae-miR9666b-5p	45	TraesCS7B03G0862400;TraesCS3D03G0250500;TraesCS2D03G0860300LC;TraesCS1B03G1267300;TraesCS5B03G0436100LC;TraesCS3B03G0496500;TraesCS2D03G1181200;TraesCS7D03G0321400LC;TraesCS4A03G0360800;TraesCS2B03G1399900;TraesCS1A03G0396900;TraesCS5A03G1203000;TraesCS3A03G0410800LC;TraesCS7A03G0332600LC;TraesCS5A03G0897900;TraesCS1B03G1036900LC;TraesCS7B03G0387600LC;TraesCS4B03G0894600;TraesCS5A03G0000100;Traes…
tae-miR9666c-5p	45	TraesCS1B03G0321200;TraesCS5D03G0859400;TraesCS4D03G0788100;TraesCS2D03G0552100LC;TraesCS2B03G0102000;TraesCS4B03G0422400;TraesCS4A03G0948400;TraesCS2A03G0069100;TraesCS1D03G0274700LC;TraesCS1B03G0484900;TraesCS1D03G0544300;TraesCS4A03G0350000;TraesCS3D03G0170600LC;TraesCS1A03G0396600;TraesCS7B03G0463300;TraesCS6D03G0083000LC;TraesCS1A03G0568300;TraesCS1B03G0659600;TraesCS5D03G1110200LC;TraesCS2B…
tae-miR9672a-3p	45	TraesCS7A03G0953300;TraesCS4A03G0375100;TraesCS5D03G0913700;TraesCS4B03G0440000;TraesCS5A03G0644400LC;TraesCS3B03G0605700;TraesCS5D03G0611200LC;TraesCS2B03G1375600;TraesCS3D03G0494500;TraesCS6A03G0665300LC;TraesCS3B03G1140100LC;TraesCS3B03G0609400;TraesCS2D03G0379100;TraesCS5B03G0322800;TraesCS2D03G0957800;TraesCS2B03G0174900LC;TraesCS3A03G0244600;TraesCS2B03G0276100LC;TraesCS1A03G1058600;TraesCS…
tae-miR1117	44	TraesCS3D03G0687500;TraesCS4D03G0263300LC;TraesCS4A03G1041000;TraesCS7A03G0014600;TraesCS7B03G1158500LC;TraesCS6A03G1004400;TraesCS2D03G0136000LC;TraesCS1B03G0931100;TraesCS2D03G0298700;TraesCS7A03G0011700;TraesCS1B03G0038700;TraesCS7B03G1158000LC;TraesCS3B03G1521900LC;TraesCS6A03G0398500LC;TraesCS1A03G0920200LC;TraesCS2B03G1512600LC;TraesCS3A03G0961900LC;TraesCS4B03G0800900LC;TraesCS1B03G1061100…
tae-miR9663-5p	38	TraesCS1A03G0514600LC;TraesCS7D03G0993300;TraesCS6A03G0545200LC;TraesCS7A03G0643300LC;TraesCS7B03G0081800LC;TraesCS7A03G0779600;TraesCS2D03G0981300;TraesCS2B03G0529000LC;TraesCS2B03G1463900LC;TraesCSU03G0259100LC;TraesCS2D03G0516700LC;TraesCS1A03G0281300LC;TraesCS2A03G1048900;TraesCS7A03G0632700LC;TraesCS1D03G0309200;TraesCSU03G0363900LC;TraesCS1B03G0796200LC;TraesCS5B03G0511000LC;TraesCS2D03G098…
tae-miR9678-3p	34	TraesCS5B03G0082700LC;TraesCS1B03G0288400;TraesCS4D03G0139500;TraesCS4B03G0745400;TraesCS4B03G0582800;TraesCS7A03G1327100LC;TraesCS3A03G0882800;TraesCS5D03G0821800;TraesCS4A03G0237700LC;TraesCS4D03G0689800LC;TraesCS6D03G0356900LC;TraesCS4A03G0633900;TraesCS7A03G0848400;TraesCSU03G0269700;TraesCS4B03G0166900;TraesCS2B03G1167400;TraesCS2B03G1167700;TraesCS4A03G0293300;TraesCS2B03G1166900;TraesCS7A0…
tae-miR9669-5p	33	TraesCS1B03G0687600;TraesCS3D03G0565600LC;TraesCS4D03G0228100LC;TraesCS1D03G0564100;TraesCS1D03G0874100;TraesCS6A03G0221300;TraesCS2B03G0258200LC;TraesCS2D03G1128400LC;TraesCS3B03G0506300;TraesCS7A03G1259500LC;TraesCS4A03G0775300LC;TraesCS5B03G0621100LC;TraesCS6D03G0369100;TraesCS6A03G0446100;TraesCS5A03G0535400;TraesCS1A03G0592600;TraesCS5D03G1088500LC;TraesCS2B03G1079000LC;TraesCS4A03G1125800;T…
tae-miR9672b	32	TraesCS1A03G0428400;TraesCS4A03G1154800LC;TraesCS2A03G0847400;TraesCS5B03G1342500;TraesCS6B03G0015700LC;TraesCS5A03G0691100;TraesCS6B03G1282500;TraesCS7A03G0100100;TraesCS7D03G0779700;TraesCS5B03G1008200;TraesCS3A03G0382500LC;TraesCS3B03G0028200;TraesCS2B03G1513500;TraesCS7D03G0901800;TraesCS6B03G1284300;TraesCS3B03G1134900LC;TraesCS7B03G0783500;TraesCS7D03G0048200LC;TraesCS5D03G0913700;TraesCS7D…
tae-miR9677a	32	TraesCS5B03G1258900;TraesCS7D03G0021200;TraesCS6A03G0627200LC;TraesCS2B03G0310400;TraesCS3D03G0229900;TraesCS7A03G0413600;TraesCS3A03G1159500;TraesCS6B03G0071000;TraesCS6D03G0171400LC;TraesCS5A03G0167800;TraesCS7A03G0893100;TraesCS7B03G0719500;TraesCS7D03G0123200;TraesCS7A03G0136700;TraesCS3A03G0238100;TraesCS2B03G0736800;TraesCS5D03G1128300;TraesCS3D03G0237400LC;TraesCS5B03G1060600LC;TraesCS3B03…
tae-miR9774	31	TraesCS3B03G0695800LC;TraesCS2A03G0068200;TraesCS7B03G1161500;TraesCS1D03G0205300;TraesCS5A03G1258200LC;TraesCS7B03G0729100LC;TraesCS4D03G0831800;TraesCS3A03G0803200LC;TraesCS5A03G1257700LC;TraesCS4B03G0464700LC;TraesCS7D03G0851300LC;TraesCS7B03G0370200LC;TraesCS3A03G1214500LC;TraesCS1A03G0211200;TraesCS2A03G0951900LC;TraesCS2B03G0100100;TraesCS2B03G0780200;TraesCS3A03G0327100LC;TraesCS2D03G06491…
tae-miR9654b-3p	27	TraesCS7A03G1248600;TraesCS4A03G0564900LC;TraesCS1B03G1246500;TraesCS1D03G0781300;TraesCS1B03G0371800LC;TraesCS5A03G0527100LC;TraesCS5A03G0557700LC;TraesCS6B03G0459800LC;TraesCS2A03G0399500LC;TraesCS7D03G0207800LC;TraesCS7B03G0061400;TraesCS1A03G0811600;TraesCS5A03G0557600LC;TraesCS6D03G0509200;TraesCS5B03G0725500LC;TraesCS4D03G0166000LC;TraesCS6B03G0739300;TraesCS1B03G1116800;TraesCS7A03G0293700…
tae-miR9773	22	TraesCS7A03G1127800;TraesCS2B03G0507100LC;TraesCS1D03G0887300LC;TraesCS2A03G0767500LC;TraesCS2A03G0200700;TraesCS6A03G0855000LC;TraesCS7A03G1114200LC;TraesCS2A03G0618600LC;TraesCS3D03G0613600;TraesCS6D03G0367700;TraesCS4A03G0669100;TraesCS3A03G0671500;TraesCS4B03G0329100LC;TraesCS4B03G0292600LC;TraesCS7D03G1305600;TraesCS6B03G0978400LC;TraesCS1D03G0150300;TraesCS2A03G1363600LC;TraesCS3B03G0767600…
tae-miR1131	16	TraesCS4B03G0040700;TraesCS6B03G0382300LC;TraesCS7D03G1219700;TraesCS4B03G0365600LC;TraesCSU03G0380000LC;TraesCS5D03G0441800;TraesCS6D03G0274100;TraesCS1D03G0887300LC;TraesCS2D03G0136000LC;TraesCS7D03G1116000LC;TraesCS7D03G0118300LC;TraesCS1D03G0282400;TraesCS2D03G0975500LC;TraesCS5A03G1113000LC;TraesCS4D03G0263300LC;TraesCS6A03G0318600
tae-miR1123	12	TraesCS2A03G0264000;TraesCS2A03G0234900;TraesCS2B03G1270800;TraesCS4A03G0568900;TraesCS1A03G0437900;TraesCS2B03G0880400;TraesCS5D03G0109000LC;TraesCS2D03G1072300;TraesCS5B03G0158900;TraesCS3B03G0820500;TraesCS5B03G1128100;TraesCS6B03G1162500
tae-miR9782	11	TraesCS3A03G0247700;TraesCS5B03G0770100;TraesCS2B03G0880900;TraesCS6B03G0461100LC;TraesCS1D03G1043300LC;TraesCS5A03G0323100;TraesCS3B03G0914800;TraesCS5B03G1267000;TraesCS2A03G0422300;TraesCS6D03G0894600;TraesCS7B03G0561600
tae-miR1125	9	TraesCS6B03G0004900;TraesCS5A03G0742500;TraesCS2D03G1310400LC;TraesCS4A03G0815900;TraesCS2A03G0540300LC;TraesCS1D03G0301800;TraesCS6B03G1056100;TraesCS2D03G0499600LC;TraesCS2A03G0265800
tae-miR1138	9	TraesCS5D03G0557000;TraesCS7A03G0848800LC;TraesCS4B03G0467900LC;TraesCS5B03G0120500;TraesCS2A03G0911800;TraesCS2D03G1078300;TraesCS1D03G0180100;TraesCS2A03G0376900;TraesCS2A03G1012900
tae-miR5062-5p	9	TraesCS6D03G0301500LC;TraesCS3B03G0740500;TraesCS5A03G1050900;TraesCS5D03G0995600;TraesCS5D03G1129400;TraesCS4A03G0876300;TraesCS4A03G1004100LC;TraesCS3B03G0061300;TraesCS5B03G1259800
tae-miR9671-5p	7	TraesCS2A03G0234600LC;TraesCS6B03G0300100LC;TraesCS1D03G0497700LC;TraesCS4D03G0367100LC;TraesCS2D03G0269600;TraesCS3A03G0591700;TraesCS1A03G0511500
tae-miR6201	5	TraesCS3B03G1325200;TraesCS7A03G0972700;TraesCS5B03G1135500LC;TraesCS3D03G1060600;TraesCS3B03G0507600
tae-miR5084	4	TraesCS1B03G0334400LC;TraesCS7D03G1115100LC;TraesCS3D03G0832400LC;TraesCS7A03G1171000
tae-miR9665-3p	4	TraesCS2A03G0715500LC;TraesCS7D03G0672100;TraesCS2A03G1052100LC;TraesCS4D03G0378500LC
tae-miR1119	3	TraesCS2B03G0534500;TraesCS4B03G0116300;TraesCS6B03G0050800

[truncated: 4 more sheets: S11, S12, S13, S14]
